# Supplementary material for: Specific Gut Microbial Environment in Lard Diet-Induced Prostate Cancer Development and Progression
Source: Int J Mol Sci. 2022 Feb 17;23(4):2214. doi: 10.3390/ijms23042214 (PMC8878430; doi:10.3390/ijms23042214)
Supplement: Supplementary file 1 [file ijms-23-02214-s001.zip]

Archive with 2 entries (2 files):
- IJMS-1491359 Hiromi Sato Supplementary table.xlsx
- IJMS-1491359 Hiromi Sato Supporting Information PDF.pdf
