# Supplementary material for: Specific Gut Microbial Environment in Lard Diet-Induced Prostate Cancer Development and Progression
Source: Int J Mol Sci. 2022 Feb 17;23(4):2214. doi: 10.3390/ijms23042214 (PMC8878430; doi:10.3390/ijms23042214)
Supplement: Supplementary file 1 [file ijms-23-02214-s001.zip › IJMS-1491359 Hiromi Sato Supplementary table.xlsx]

## Sheet: Table. S1 
Supplementary table.1 List of significantly changed genes in the mouse prostate of the Pten KO model between the LD group and the FOD group with FC > 1.25
Gene Accession	Gene Symbol	Gene Description	Abundance ratio (Lard/Fish)	p-value
NM_001081137	Sis	sucrase isomaltase (alpha-glucosidase)	9.95117	0.00112438
NM_001033199	Clca4b	chloride channel accessory 4B	5.59675	0.000110285
NM_026328	Reg4	regenerating islet-derived family, member 4	4.83322	0.000577987
NM_023566	Muc2	mucin 2	4.29325	0.0191143
NM_010639	Klk1	kallikrein 1	4.1367	1.05e-05
NM_153171	Rgs13	regulator of G-protein signaling 13	4.13526	0.00788157
NM_025622	Lgals2	lectin, galactose-binding, soluble 2	3.97542	0.00163345
NM_001033364	Cdhr2	cadherin-related family member 2	3.80295	0.00381353
NM_001168590	2010106E10Rik	RIKEN cDNA 2010106E10 gene	3.78226	0.00202713
NM_001114322	Cdhr5	cadherin-related family member 5	3.56796	0.0220554
NM_025453	Tm4sf20	transmembrane 4 L six family member 20	3.50288	0.00678538
NM_173778	Sh2d7	SH2 domain containing 7	3.34339	0.0063435
NM_023566	Muc2	mucin 2	3.29724	0.00596255
NM_053165	Clec2h	C-type lectin domain family 2, member h	3.27816	0.000366666
NM_008585	Mep1a	meprin 1 alpha	3.03468	0.0287016
NM_144903	Aldob	aldolase B, fructose-bisphosphate	2.97901	0.00236811
NM_175305	Lrrc19	leucine rich repeat containing 19	2.92515	0.00348848
NM_145449	Ifi27l2b	interferon, alpha-inducible protein 27 like 2B	2.90672	0.000951434
NM_009693	Apob	apolipoprotein B	2.87187	0.00141425
NM_013590	Lyz1	lysozyme 1	2.84999	0.0168914
NM_001171003	Mgam	maltase-glucoamylase	2.79965	0.00967089
NM_022413	Trpv6	transient receptor potential cation channel, subfamily V, member 6	2.73191	0.0116982
NM_009639	Crisp3	cysteine-rich secretory protein 3	2.72505	0.0366367
NM_001198871	Scgb2b7	secretoglobin, family 2B, member 7	2.69338	0.003712
NM_008230	Hdc	histidine decarboxylase	2.686	0.01316
NM_009635	Avil	advillin	2.65675	0.0169114
NM_008769	Otc	ornithine transcarbamylase	2.65194	0.00115456
NM_008586	Mep1b	meprin 1 beta	2.55901	0.026238
NM_001083957	Car1	carbonic anhydrase 1	2.53323	0.00653483
NM_009027	Rasgrf2	RAS protein-specific guanine nucleotide-releasing factor 2	2.4679	0.0449707
NM_023529	Ms4a10	membrane-spanning 4-domains, subfamily A, member 10	2.45309	0.0162577
NM_001039555	Cyp2c68	cytochrome P450, family 2, subfamily c, polypeptide 68	2.41133	0.0102925
NM_009759	Bmx	BMX non-receptor tyrosine kinase	2.40322	0.0193993
NM_001178038	Fmo6	flavin containing monooxygenase 6	2.34307	0.0109466
NM_001114174	Fam189a2	family with sequence similarity 189, member A2	2.29815	0.0345632
NM_010250	Gabra1	gamma-aminobutyric acid (GABA) A receptor, subunit alpha 1	2.28848	0.0296569
NM_001293783	Ddx60	DEAD (Asp-Glu-Ala-Asp) box polypeptide 60	2.28592	0.0384061
NM_178797	Far2	fatty acyl CoA reductase 2	2.26607	0.00277128
NM_172471	Itih5	inter-alpha (globulin) inhibitor H5	2.23342	0.0279754
NM_001111051	Dclk1	doublecortin-like kinase 1	2.2152	0.0287508
NM_007819	Cyp3a13	cytochrome P450, family 3, subfamily a, polypeptide 13	2.14884	0.0169838
NM_133776	Adgrf1	adhesion G protein-coupled receptor F1	2.14548	0.0463382
NM_009160	Sftpd	surfactant associated protein D	2.1115	0.0309876
XM_006527505	Ms4a12	membrane-spanning 4-domains, subfamily A, member 12	2.10514	0.0222599
NM_001081219	Myo1a	myosin IA	2.08883	0.00514368
NM_001253781	Prlr	prolactin receptor	2.07882	0.0128292
NM_153145	Abca8a	ATP-binding cassette, sub-family A (ABC1), member 8a	2.02253	0.0296679
NM_019656	Tspan6	tetraspanin 6	2.01663	0.0476181
NM_001081074	A1cf	APOBEC1 complementation factor	2.00852	0.0172039
NM_146875	Olfr895	olfactory receptor 895	1.98688	0.018695
NM_007576	C4bp	complement component 4 binding protein	1.98637	6.5e-05
NM_173740	Maoa	monoamine oxidase A	1.98572	0.0101037
NM_001009546	Naaladl1	N-acetylated alpha-linked acidic dipeptidase-like 1	1.97635	0.0133773
XM_006504541	Muc3	mucin 3, intestinal	1.97242	0.00597248
NM_001199015	Slc7a9	solute carrier family 7 (cationic amino acid transporter, y+ system), member 9	1.95974	0.00103342
NM_009789	S100g	S100 calcium binding protein G	1.95203	0.0477882
NM_001033333	Myrfl	myelin regulatory factor-like	1.94253	0.00382502
NM_028351	Rspo3	R-spondin 3	1.93385	0.038537
NM_001159543	Dpp4	dipeptidylpeptidase 4	1.90629	0.00404396
NM_001286005	Abcg8	ATP-binding cassette, sub-family G (WHITE), member 8	1.90335	0.0236396
NM_001305992	Ggt1	gamma-glutamyltransferase 1	1.89919	0.0236047
NM_001127318	Gucy2c	guanylate cyclase 2c	1.87944	0.0430961
NM_010484	Slc6a4	solute carrier family 6 (neurotransmitter transporter, serotonin), member 4	1.87358	0.000191078
NM_019583	Il17rb	interleukin 17 receptor B	1.86947	0.0154029
NM_031884	Abcg5	ATP-binding cassette, sub-family G (WHITE), member 5	1.84847	0.044241
NM_010231	Fmo1	flavin containing monooxygenase 1	1.82922	0.0453577
NM_001164525	Tstd1	thiosulfate sulfurtransferase (rhodanese)-like domain containing 1	1.82715	0.0104349
NM_007563	Bpgm	2,3-bisphosphoglycerate mutase	1.82571	0.0497553
NM_027343	Cd209g	CD209g antigen	1.80968	0.00861795
NM_001306148	Car12	carbonic anyhydrase 12	1.80109	0.0127068
NM_130450	Elovl6	ELOVL family member 6, elongation of long chain fatty acids (yeast)	1.7887	0.0459929
NM_019810	Slc5a1	solute carrier family 5 (sodium/glucose cotransporter), member 1	1.78528	0.00208343
NM_001252192	Eya1	eyes absent 1 homolog (Drosophila)	1.77812	0.00425647
NM_177016	Slc17a4	solute carrier family 17 (sodium phosphate), member 4	1.77166	0.0198441
NM_145603	Ces2c	carboxylesterase 2C	1.7692	0.0218601
NM_011509	Supt4b	predicted gene 3258	1.75428	0.0074581
NM_001193266	Mdga2	MAM domain containing glycosylphosphatidylinositol anchor 2	1.75138	0.00529655
NM_001012324	Ecm2	extracellular matrix protein 2, female organ and adipocyte specific	1.74546	0.0401639
NM_133946	Nlrp6	NLR family, pyrin domain containing 6	1.73916	0.00326929
NM_134072	Akr1c14	aldo-keto reductase family 1, member C14	1.73229	0.0104455
NM_001037740	Strip2	striatin interacting protein 2	1.72953	0.00155747
NM_133660	Ces1e	carboxylesterase 1E	1.70785	0.0417027
NM_027217	1810046K07Rik	RIKEN cDNA 1810046K07 gene	1.70703	0.0277656
NM_001100464	Scgb2b27	secretoglobin, family 2B, member 27	1.7066	0.028357
NM_001163630	Satb1	special AT-rich sequence binding protein 1	1.7064	0.0234491
NM_029495	Epsti1	epithelial stromal interaction 1 (breast)	1.69863	0.0221259
NM_001025606	Tmem171	transmembrane protein 171	1.68045	0.0123285
NM_001101588	Cyp4f40	cytochrome P450, family 4, subfamily f, polypeptide 40	1.67907	0.04496
NM_009154	Sema5a	sema domain, seven thrombospondin repeats (type 1 and type 1-like), transmembrane domain (TM) and short cytoplasmic domain, (semaphorin) 5A	1.67289	0.00857044
NM_175331	Nt5dc3	5-nucleotidase domain containing 3	1.67088	0.011503
NM_001098404	Nr1i2	nuclear receptor subfamily 1, group I, member 2	1.66674	0.0236727
NM_029338	Rsph9	radial spoke head 9 homolog (Chlamydomonas)	1.66116	0.0291793
NM_178685	Pcdh20	protocadherin 20	1.65206	0.00153687
NM_172439	Inpp5j	inositol polyphosphate 5-phosphatase J	1.63827	0.00477619
NM_001081060	Slc9a3	solute carrier family 9 (sodium/hydrogen exchanger), member 3	1.63628	0.0411292
NM_001244692	St18	suppression of tumorigenicity 18	1.63472	0.00914657
NR_024257	4930412O13Rik	RIKEN cDNA 4930412O13 gene	1.63276	0.0486009
NM_001163756	Ces2e	carboxylesterase 2E	1.62697	0.023938
NM_199055	Chst9	carbohydrate (N-acetylgalactosamine 4-0) sulfotransferase 9	1.61478	0.0418078
NM_172771	Dmxl2	Dmx-like 2	1.61422	0.0320239
NM_001271884	Ano7	anoctamin 7	1.61234	0.0112335
NR_051981	H2-Q5	histocompatibility 2, Q region locus 5	1.60706	0.014363
NM_009413	Tpd52l1	tumor protein D52-like 1	1.60288	0.0450731
NM_010570	Irs1	insulin receptor substrate 1	1.60212	0.0066195
NM_010582	Itih2	inter-alpha trypsin inhibitor, heavy chain 2	1.60146	0.0182943
NM_011463	Spink4	serine peptidase inhibitor, Kazal type 4	1.59447	0.00445528
NM_010780	Cma1	chymase 1, mast cell	1.58636	0.0201734
NM_001033207	Nlrc5	NLR family, CARD domain containing 5	1.58559	0.0453277
NM_008377	Lrig1	leucine-rich repeats and immunoglobulin-like domains 1	1.58077	0.0222513
NM_146126	Sord	sorbitol dehydrogenase	1.5747	0.0175047
NM_001001309	Itga8	integrin alpha 8	1.57227	0.0490314
NM_010158	Khdrbs3	KH domain containing, RNA binding, signal transduction associated 3	1.57199	0.0139961
NM_206535	Cd200r2	Cd200 receptor 2	1.57057	0.0184405
NM_019394	Mia	melanoma inhibitory activity	1.56764	0.00373369
NM_001310705	Slc16a4	solute carrier family 16 (monocarboxylic acid transporters), member 4	1.56108	0.0268701
NM_010800	Bhlha15	basic helix-loop-helix family, member a15	1.55663	0.00166614
NM_001172481	Aspn	asporin	1.55569	0.0420608
NM_001204333	Cyp4f14	cytochrome P450, family 4, subfamily f, polypeptide 14	1.55061	0.0040522
NM_001083884	Lypd8	LY6/PLAUR domain containing 8	1.54808	0.0488678
NM_011215	Ptprn2	protein tyrosine phosphatase, receptor type, N polypeptide 2	1.54112	0.00161793
NM_001113401	Eaf2	ELL associated factor 2	1.53927	0.00808904
NM_008278	Hpgd	hydroxyprostaglandin dehydrogenase 15 (NAD)	1.53761	0.0220769
NM_001081377	Pcdh9	protocadherin 9	1.5289	0.0233834
NM_029723	Dapl1	death associated protein-like 1	1.52794	0.0343008
NM_009180	St6galnac2	ST6 (alpha-N-acetyl-neuraminyl-2,3-beta-galactosyl-1,3)-N-acetylgalactosaminide alpha-2,6-sialyltransferase 2	1.52684	0.010399
NM_026790	Ifi27	interferon, alpha-inducible protein 27	1.51008	0.034586
NM_146951	Olfr340	olfactory receptor 340	1.50782	0.0179719
NM_001205036	Mettl21b	methyltransferase like 21B	1.50535	0.0222319
NM_001310438	Ly6g	lymphocyte antigen 6 complex, locus G	1.49685	0.00579516
NM_207255	Zfp532	zinc finger protein 532	1.49603	0.0270975
NM_001007460	Zdhhc23	zinc finger, DHHC domain containing 23	1.4948	0.0119364
NM_024264	Cyp27a1	cytochrome P450, family 27, subfamily a, polypeptide 1	1.49082	0.0206804
NM_153807	Acsf2	acyl-CoA synthetase family member 2	1.48914	0.027413
NM_007863	Mpp3	membrane protein, palmitoylated 3 (MAGUK p55 subfamily member 3)	1.4865	0.0322707
NM_001285793	B4galt4	UDP-Gal:betaGlcNAc beta 1,4-galactosyltransferase, polypeptide 4	1.47721	0.0212855
NM_008613	Mns1	meiosis-specific nuclear structural protein 1	1.47285	0.0261319
NM_001081206	Dgki	diacylglycerol kinase, iota	1.4703	0.00159648
NM_029733	2010005H15Rik	RIKEN cDNA 2010005H15 gene	1.46781	0.0495604
NR_045618	Gm9958	predicted gene 9958	1.46701	0.0396849
NM_001005854	Gm609	predicted gene 609	1.46582	0.0299839
NM_027143	Khnyn	KH and NYN domain containing	1.46542	0.00995662
NM_172740	Zfp420	zinc finger protein 420	1.46358	0.0133639
NM_023737	Ehhadh	enoyl-Coenzyme A, hydratase/3-hydroxyacyl Coenzyme A dehydrogenase	1.45735	0.0194709
NM_008458	Serpina3c	serine (or cysteine) peptidase inhibitor, clade A, member 3C	1.45618	0.0257834
NM_175122	Rab39b	RAB39B, member RAS oncogene family	1.45582	0.0473154
NM_011545	Tcf21	transcription factor 21	1.4546	0.00459675
NM_028982	Fam234b	family with sequence similarity 234, member B	1.45337	0.00663833
NM_008190	Guca2a	guanylate cyclase activator 2a (guanylin)	1.45248	0.00689085
NM_153576	Cxcl17	chemokine (C-X-C motif) ligand 17	1.45073	0.025523
NM_010469	Hoxd4	homeobox D4	1.44746	0.0321938
NM_029870	Crebrf	CREB3 regulatory factor	1.4446	0.0113508
NM_001290814	Aff3	AF4/FMR2 family, member 3	1.44104	0.0399628
NM_001162950	Hif3a	hypoxia inducible factor 3, alpha subunit	1.44091	0.0473387
NR_037965	Gm6644	Akr1b3 pseudogene	1.43746	0.00654052
NM_027363	Chp2	calcineurin-like EF hand protein 2	1.43117	0.0444665
NM_177368	Tmtc2	transmembrane and tetratricopeptide repeat containing 2	1.43112	0.0163787
NM_001160711	Cd300lg	CD300 antigen like family member G	1.42879	0.0311251
NM_001252489	Osbpl1a	oxysterol binding protein-like 1A	1.42849	0.0273955
NM_025655	Tmigd1	transmembrane and immunoglobulin domain containing 1	1.42827	0.0219404
NM_007533	Bckdha	branched chain ketoacid dehydrogenase E1, alpha polypeptide	1.42772	0.00235416
NM_001190448	Ddc	dopa decarboxylase	1.42753	0.0140213
NM_019861	Ctsf	cathepsin F	1.42591	0.0327784
NM_001039509	Pnkd	paroxysmal nonkinesiogenic dyskinesia	1.42501	0.0467914
NM_029011	Pyroxd2	pyridine nucleotide-disulphide oxidoreductase domain 2	1.42372	0.0022977
NM_001172216	Fam221a	family with sequence similarity 221, member A	1.42361	0.00208085
NM_146016	Eml6	echinoderm microtubule associated protein like 6	1.42186	0.00245114
XR_035095	4930594M22Rik	RIKEN cDNA 4930594M22 gene	1.42097	0.0391896
NM_008846	Pip5k1b	phosphatidylinositol-4-phosphate 5-kinase, type 1 beta	1.41813	0.0391017
NM_001290733	Osbpl6	oxysterol binding protein-like 6	1.41756	0.0146676
NM_001308450	Aldh2	aldehyde dehydrogenase 2, mitochondrial	1.41666	0.0248074
NR_029721	Mir196a-1	microRNA 196a-1	1.41573	0.0499963
NM_172436	Slc25a12	solute carrier family 25 (mitochondrial carrier, Aralar), member 12	1.41476	0.0498977
NM_001033148	1700029J07Rik	RIKEN cDNA 1700029J07 gene	1.41342	0.000932136
NM_010461	Hoxb8	homeobox B8	1.41223	0.025481
NM_019443	Ndufa1	NADH dehydrogenase (ubiquinone) 1 alpha subcomplex, 1	1.40968	0.00743834
NM_028986	Gzf1	GDNF-inducible zinc finger protein 1	1.40961	0.0245583
NM_008973	Ptn	pleiotrophin	1.40853	0.035742
NM_010360	Gstm5	glutathione S-transferase, mu 5	1.4028	0.0284902
NM_053196	Sfxn2	sideroflexin 2	1.40123	0.0419695
NM_018784	St3gal6	ST3 beta-galactoside alpha-2,3-sialyltransferase 6	1.39884	0.00873825
NM_001293667	Atp11a	ATPase, class VI, type 11A	1.39835	0.0276733
NM_172821	Map3k13	mitogen-activated protein kinase kinase kinase 13	1.39548	0.000759497
NM_001271353	Cbs	cystathionine beta-synthase	1.39302	0.00820478
NM_026622	3110057O12Rik	RIKEN cDNA 3110057O12 gene	1.39247	0.00754057
NM_001267710	Eef2k	eukaryotic elongation factor-2 kinase	1.39242	0.0067489
NM_025360	Tmed3	transmembrane emp24 domain containing 3	1.3909	0.00674092
NM_001159289	Bcl11a	B cell CLL/lymphoma 11A (zinc finger protein)	1.39021	0.00188539
NM_010513	Igf1r	insulin-like growth factor I receptor	1.38989	0.0367561
NM_029341	Capsl	calcyphosine-like	1.38979	0.0390079
NM_011068	Pex11a	peroxisomal biogenesis factor 11 alpha	1.38958	0.0288969
NM_001166480	Ssr4	signal sequence receptor, delta	1.38925	0.0236677
NM_175438	Aldh4a1	aldehyde dehydrogenase 4 family, member A1	1.38859	0.00196918
NM_194058	Nlrp9b	NLR family, pyrin domain containing 9B	1.3871	0.0453811
NM_026485	Trabd	TraB domain containing	1.38679	0.000773743
NM_001003666	Zfp457	zinc finger protein 457	1.38583	0.017299
NM_009880	Cdx1	caudal type homeobox 1	1.38406	0.0149926
NM_009596	Scgb1b27	secretoglobin, family 1B, member 27	1.38289	0.000484564
NR_030604	Mir872	microRNA 872	1.38283	0.00933644
NM_009538	Plagl1	pleiomorphic adenoma gene-like 1	1.3823	0.0141675
NM_001146708	Fas	Fas (TNF receptor superfamily member 6)	1.3811	0.0414338
NM_001099917	Smim24	small integral membrane protein 24	1.37911	0.0153664
NM_001025427	Hmga1	high mobility group AT-hook 1	1.37887	0.0170562
NM_026918	Zg16	zymogen granule protein 16	1.3768	0.0385464
NM_144552	Stxbp6	syntaxin binding protein 6 (amisyn)	1.37556	0.00276659
BC138476	Lysmd1	LysM, putative peptidoglycan-binding, domain containing 1	1.37511	0.00146635
NM_010574	Irx2	Iroquois related homeobox 2 (Drosophila)	1.37398	0.0409056
NM_177898	Nek5	NIMA (never in mitosis gene a)-related expressed kinase 5	1.37326	0.0136115
NM_008425	Kcnj2	potassium inwardly-rectifying channel, subfamily J, member 2	1.37082	0.00839061
NM_008185	Gstt1	glutathione S-transferase, theta 1	1.36829	0.0429272
NM_001101483	Slc35g2	solute carrier family 35, member G2	1.36772	0.0351828
NM_145494	Me2	malic enzyme 2, NAD(+)-dependent, mitochondrial	1.36749	0.0153288
NM_001310722	Gemin8	gem (nuclear organelle) associated protein 8	1.36523	0.0191738
NM_001033136	Rmdn3	regulator of microtubule dynamics 3	1.36196	0.0291896
NM_001077364	Tsc22d3	TSC22 domain family, member 3	1.35914	0.038168
NM_023913	Ern1	endoplasmic reticulum (ER) to nucleus signalling 1	1.35832	0.0127363
NM_172162	Hinfp	histone H4 transcription factor	1.35733	0.0179758
NM_172742	Mtmr10	myotubularin related protein 10	1.35587	0.0376818
NM_016966	Phgdh	3-phosphoglycerate dehydrogenase	1.35331	0.00192611
NM_010748	Lyst	lysosomal trafficking regulator	1.35225	0.0432859
NM_177320	Pik3r5	phosphoinositide-3-kinase, regulatory subunit 5, p101	1.35218	0.0388299
NM_011300	Rps7	ribosomal protein S7	1.35126	0.000485177
NM_010870	Naip5	NLR family, apoptosis inhibitory protein 5	1.35123	0.0239112
NM_011530	Tap2	transporter 2, ATP-binding cassette, sub-family B (MDR/TAP)	1.34796	0.0155776
ENSMUST00000148843	Hnrnpr	heterogeneous nuclear ribonucleoprotein R	1.34644	0.0308823
NM_011104	Prkce	protein kinase C, epsilon	1.3458	0.00332572
NM_145466	Ggact	gamma-glutamylamine cyclotransferase	1.3406	0.00218532
NM_007498	Atf3	activating transcription factor 3	1.3399	0.0272865
NM_152814	Zfp566	zinc finger protein 566	1.33958	0.00238252
NR_029781	Mir1a-2	microRNA 1a-2	1.33947	7.77e-05
NM_001311120	Msh3	mutS homolog 3 (E. coli)	1.33925	0.0411225
NM_001130412	Lpin1	lipin 1	1.33917	0.0317085
NM_001081066	Dennd3	DENN/MADD domain containing 3	1.33834	0.035741
NM_025785	Fbxo25	F-box protein 25	1.33722	0.0040643
NM_145155	Wasf3	WAS protein family, member 3	1.3369	0.0336169
NM_028994	Pck2	phosphoenolpyruvate carboxykinase 2 (mitochondrial)	1.33686	0.0379347
NM_019510	Trpc3	transient receptor potential cation channel, subfamily C, member 3	1.33604	0.0184994
NM_027032	Pacrg	PARK2 co-regulated	1.33587	0.0223094
NM_001290349	Plcb3	phospholipase C, beta 3	1.33539	0.0347007
NM_177013	Tmem229a	transmembrane protein 229A	1.33524	0.0376092
NM_027978	Coq2	coenzyme Q2 homolog, prenyltransferase (yeast)	1.33492	0.0161233
NM_173375	Fam180a	family with sequence similarity 180, member A	1.33477	0.0101531
NM_001252552	Folr1	folate receptor 1 (adult)	1.33451	0.0387372
NM_001033186	Skap1	src family associated phosphoprotein 1	1.33441	0.0313775
NM_001161845	Sgk1	serum/glucocorticoid regulated kinase 1	1.33438	0.00412196
XR_873586	Platr25	pluripotency associated transcript 25	1.33376	0.011476
NM_013880	Plcl2	phospholipase C-like 2	1.33318	0.00443835
NM_001165935	Aven	apoptosis, caspase activation inhibitor	1.3306	0.0384602
NM_001163085	Map3k15	mitogen-activated protein kinase kinase kinase 15	1.32798	0.0333565
NM_009963	Cry2	cryptochrome 2 (photolyase-like)	1.32688	0.0457622
NM_001082552	Trim21	tripartite motif-containing 21	1.32573	0.0301053
NM_133969	Cyp4v3	cytochrome P450, family 4, subfamily v, polypeptide 3	1.3257	0.0193412
NM_001037745	Zfp791	zinc finger protein 791	1.3243	0.00100286
NM_172825	Adgrg7	adhesion G protein-coupled receptor G7	1.32275	0.0140116
NM_001039644	Edem3	ER degradation enhancer, mannosidase alpha-like 3	1.31939	0.0389532
NM_009658	Akr1b3	aldo-keto reductase family 1, member B3 (aldose reductase)	1.31749	0.0383888
NM_021524	Nampt	nicotinamide phosphoribosyltransferase	1.31676	0.0479423
NM_026438	Ppa1	pyrophosphatase (inorganic) 1	1.31555	0.0392767
NM_025809	Clec14a	C-type lectin domain family 14, member a	1.31468	0.0102531
NM_001162956	Ccdc138	coiled-coil domain containing 138	1.31352	0.0236152
NM_007405	Adcy6	adenylate cyclase 6	1.31322	0.0297496
NM_030233	Saal1	serum amyloid A-like 1	1.31185	0.00998207
NM_027227	Glod5	glyoxalase domain containing 5	1.31128	0.0468145
NM_029368	Tex30	testis expressed 30	1.31079	0.0294726
NM_001025074	Ntrk2	neurotrophic tyrosine kinase, receptor, type 2	1.31063	0.0278646
NM_146478	Olfr891	olfactory receptor 891	1.30792	0.0106091
NM_053134	Pcdhb9	protocadherin beta 9	1.30714	0.0238169
NM_013785	Ip6k1	inositol hexaphosphate kinase 1	1.30713	0.0295239
NM_197979	Uqcr10	ubiquinol-cytochrome c reductase, complex III subunit X	1.30709	0.0442213
NM_011227	Rab20	RAB20, member RAS oncogene family	1.3069	0.0185805
NM_026362	Plgrkt	plasminogen receptor, C-terminal lysine transmembrane protein	1.30681	0.04821
NM_172768	Gramd1b	GRAM domain containing 1B	1.30557	0.0114853
NM_011158	Prkar2b	protein kinase, cAMP dependent regulatory, type II beta	1.30548	0.00541281
NM_001302353	Umad1	UMAP1-MVP12 associated (UMA) domain containing 1	1.30443	0.0119924
NM_029494	Rab30	RAB30, member RAS oncogene family	1.30432	0.0485611
NM_001166064	Syde2	synapse defective 1, Rho GTPase, homolog 2 (C. elegans)	1.30418	0.0452898
XM_006500726	Col20a1	collagen, type XX, alpha 1	1.30386	0.0157583
NM_146188	Kctd15	potassium channel tetramerisation domain containing 15	1.30297	0.00311092
NM_177244	Fastkd1	FAST kinase domains 1	1.30228	0.0425813
NM_009034	Rbp2	retinol binding protein 2, cellular	1.30201	0.0458175
NM_001024945	Qsox1	quiescin Q6 sulfhydryl oxidase 1	1.30005	0.0323823
NM_010753	Mxd4	Max dimerization protein 4	1.29919	0.0282327
NM_001290565	Syne4	spectrin repeat containing, nuclear envelope family member 4	1.2984	0.0376876
NM_138646	Hps4	Hermansky-Pudlak syndrome 4 homolog (human)	1.29721	0.042813
NM_172863	Zfp697	zinc finger protein 697	1.297	0.0113115
NM_026612	Ndufb2	NADH dehydrogenase (ubiquinone) 1 beta subcomplex, 2	1.29692	0.0275969
NM_144820	Ccdc28a	coiled-coil domain containing 28A	1.29584	0.0128333
NR_003373	Gm15772	ribosomal protein L26 pseudogene	1.29583	0.0329598
NM_001305935	Bckdhb	branched chain ketoacid dehydrogenase E1, beta polypeptide	1.29544	0.0397477
NM_001184706	Tfdp2	transcription factor Dp 2	1.293	0.0187227
NM_023377	Stard5	StAR-related lipid transfer (START) domain containing 5	1.29133	0.0472658
NM_001200002	Tmppe	transmembrane protein with metallophosphoesterase domain	1.29122	0.0415316
NM_023475	Serhl	serine hydrolase-like	1.29119	0.0434251
NM_173012	Letm2	leucine zipper-EF-hand containing transmembrane protein 2	1.29078	0.00237365
NM_026298	Ift172	intraflagellar transport 172	1.28984	0.0202348
NM_001159910	Ccdc85c	coiled-coil domain containing 85C	1.28945	0.0178341
NM_175022	Prr12	proline rich 12	1.28943	0.0323834
NM_029077	Trim14	tripartite motif-containing 14	1.28899	0.0210157
NM_001311156	Tcta	T cell leukemia translocation altered gene	1.28823	0.00653021
NM_177910	Gmppb	GDP-mannose pyrophosphorylase B	1.28773	0.0149364
NM_001142411	Zfp937	zinc finger protein 937	1.28637	0.00364737
NM_001272035	Slc33a1	solute carrier family 33 (acetyl-CoA transporter), member 1	1.28634	0.0376939
NM_025556	Coprs	coordinator of PRMT5, differentiation stimulator	1.28496	0.00184796
NM_146008	Tcp11l2	t-complex 11 (mouse) like 2	1.28471	0.0167723
NM_001081040	Coq10a	coenzyme Q10 homolog A (yeast)	1.28466	0.0254773
NM_023500	Xk	Kell blood group precursor (McLeod phenotype) homolog	1.28443	0.0335285
NM_030712	Cxcr6	chemokine (C-X-C motif) receptor 6	1.28389	0.0346356
NM_146190	Tubgcp5	tubulin, gamma complex associated protein 5	1.28307	0.017976
NM_029938	H2afv	H2A histone family, member V	1.28186	0.0345732
NM_144548	Il23r	interleukin 23 receptor	1.28155	0.0435824
NM_001038999	Atp8a1	ATPase, aminophospholipid transporter (APLT), class I, type 8A, member 1	1.28135	0.000830653
NM_011401	Slc2a3	solute carrier family 2 (facilitated glucose transporter), member 3	1.28129	0.00270864
NM_001201367	Tmem200b	transmembrane protein 200B	1.28117	0.0499133
NM_020034	Hist1h1b	histone cluster 1, H1b	1.28094	0.0389293
NM_146074	Tfb1m	transcription factor B1, mitochondrial	1.27955	0.0432402
NM_025717	Rbm4b	RNA binding motif protein 4B	1.27918	0.0132414
NM_001288801	Mrgpra9	MAS-related GPR, member A9	1.27893	0.0206018
NM_001012325	Zfp708	zinc finger protein 708	1.27877	0.00424082
NM_080643	Caskin2	CASK-interacting protein 2	1.27875	0.0456615
NM_175446	Zmat1	zinc finger, matrin type 1	1.27825	0.0216568
NM_080288	Elmo1	engulfment and cell motility 1	1.27783	0.0411964
NM_080285	Cttnbp2	cortactin binding protein 2	1.27684	0.0113108
NM_027185	Def6	differentially expressed in FDCP 6	1.27639	0.0222111
NM_029953	Arhgef38	Rho guanine nucleotide exchange factor (GEF) 38	1.27588	0.0143903
NM_013865	Ndrg3	N-myc downstream regulated gene 3	1.27554	0.0166796
NM_026680	Golt1a	golgi transport 1 homolog A (S. cerevisiae)	1.27469	0.00123486
NM_134190	Vmn1r229	vomeronasal 1 receptor 229	1.27462	0.0448466
NM_001081133	Kif16b	kinesin family member 16B	1.27398	0.0400488
NM_175265	Bora	bora, aurora kinase A activator	1.27379	0.0326774
NM_016709	Auh	AU RNA binding protein/enoyl-coenzyme A hydratase	1.27323	0.0269836
NM_001044744	Gcdh	glutaryl-Coenzyme A dehydrogenase	1.27264	0.0482954
NM_001024917	N4bp2	NEDD4 binding protein 2	1.27221	0.00465589
NM_001252266	Ica1	islet cell autoantigen 1	1.27181	0.0411925
NM_011382	Six4	sine oculis-related homeobox 4	1.2717	0.0477355
NM_001308328	Nek4	NIMA (never in mitosis gene a)-related expressed kinase 4	1.27146	0.00884178
NM_030026	Mccc2	methylcrotonoyl-Coenzyme A carboxylase 2 (beta)	1.27139	0.0326228
NM_008274	Hoxd12	homeobox D12	1.27082	0.0168221
NM_001145967	Atg4c	autophagy related 4C, cysteine peptidase	1.27023	0.0355654
NM_001314013	Atg5	autophagy related 5	1.26954	0.00100337
NM_009191	Clpb	ClpB caseinolytic peptidase B	1.26846	0.00950486
NM_176963	Galm	galactose mutarotase	1.26757	0.048181
NM_001290790	Plcb2	phospholipase C, beta 2	1.26734	0.0324413
NM_178398	Wipi2	WD repeat domain, phosphoinositide interacting 2	1.26654	0.0174678
NM_133857	Usp53	ubiquitin specific peptidase 53	1.26649	0.0161481
NM_172529	Gnptg	N-acetylglucosamine-1-phosphotransferase, gamma subunit	1.2655	0.00694829
NM_026271	Fibin	fin bud initiation factor homolog (zebrafish)	1.26522	0.0428016
NM_008957	Ptch1	patched homolog 1	1.2649	0.0427158
NM_138657	Socs7	suppressor of cytokine signaling 7	1.26458	0.0279763
NM_027754	Rnf148	ring finger protein 148	1.26441	0.0248302
NM_001104618	Vmn2r5	vomeronasal 2, receptor 5	1.26421	0.0357966
NM_172404	Ccbl1	cysteine conjugate-beta lyase 1	1.26312	0.0476131
NM_001110129	Ppih	peptidyl prolyl isomerase H	1.26311	0.0219119
NM_028398	Phykpl	5-phosphohydroxy-L-lysine phospholyase	1.26223	0.0109498
NM_025587	Rps21	ribosomal protein S21	1.26208	0.046408
NM_029280	Mettl5	methyltransferase like 5	1.26184	0.0433973
NM_008086	Gas1	growth arrest specific 1	1.26169	0.0239844
NM_019826	Ivd	isovaleryl coenzyme A dehydrogenase	1.26099	0.00752571
NM_020332	Ank	progressive ankylosis	1.26079	0.0326548
NM_198860	Lrrc75b	leucine rich repeat containing 75B	1.26023	0.0178793
NM_001009951	Cep44	centrosomal protein 44	1.25937	0.0414746
NM_001301407	Tspan33	tetraspanin 33	1.25924	0.0292177
NM_130448	Pcdh18	protocadherin 18	1.2589	0.0352231
NM_001113562	Cutc	cutC copper transporter homolog (E.coli)	1.25875	0.0427061
NM_001024617	Inpp4b	inositol polyphosphate-4-phosphatase, type II	1.25806	0.0228417
NM_008384	Inpp1	inositol polyphosphate-1-phosphatase	1.25773	0.0150567
NM_001290183	Ddit3	DNA-damage inducible transcript 3	1.25768	0.0356992
NM_018830	Asah2	N-acylsphingosine amidohydrolase 2	1.25563	0.012269
NM_025522	Dhrs7	dehydrogenase/reductase (SDR family) member 7	1.25536	0.0146552
NM_181325	Slc25a15	solute carrier family 25 (mitochondrial carrier ornithine transporter), member 15	1.25503	0.0224568
NM_021502	Trappc2l	trafficking protein particle complex 2-like	1.25381	0.0469953
NM_001256100	Mtif3	mitochondrial translational initiation factor 3	1.25351	0.0155543
NM_183035	Defb34	defensin beta 34	1.25277	0.0269282
NM_001252515	Ehbp1	EH domain binding protein 1	1.25018	0.0371076
NM_173024	Serpina3b	serine (or cysteine) peptidase inhibitor, clade A, member 3B	0.799351	0.00306065
NM_012026	Arhgef28	Rho guanine nucleotide exchange factor (GEF) 28	0.798423	0.00618082
NM_147066	Olfr1389	olfactory receptor 1389	0.798395	0.0385901
NM_026772	Cdc42ep2	CDC42 effector protein (Rho GTPase binding) 2	0.798138	0.0488044
NM_001099634	Myof	myoferlin	0.798061	0.00425295
NM_053128	Pcdhb3	protocadherin beta 3	0.797854	0.0465154
NM_153193	Hsd3b2	hydroxy-delta-5-steroid dehydrogenase, 3 beta- and steroid delta-isomerase 2	0.797833	0.0472657
NM_013469	Anxa11	annexin A11	0.797357	0.0447355
NM_001077348	Plin5	perilipin 5	0.797357	0.0260961
NM_010824	Mpo	myeloperoxidase	0.797313	0.0276597
NM_146600	Olfr700	olfactory receptor 700	0.797259	0.0293515
NM_001013741	Ddn	dendrin	0.797223	0.0197033
NM_194057	Ffar1	free fatty acid receptor 1	0.796846	0.00743153
NM_001160261	Fam78b	family with sequence similarity 78, member B	0.79671	0.0362291
NM_030244	Ier5l	immediate early response 5-like	0.7963	0.0497221
NM_027120	Nmrk2	nicotinamide riboside kinase 2	0.79586	0.0440079
NR_024078	Btbd19	BTB (POZ) domain containing 19	0.795797	0.00626742
NR_028376	A930004D18Rik	RIKEN cDNA A930004D18 gene	0.79572	0.0428199
NM_058214	Recql4	RecQ protein-like 4	0.795701	0.0433384
NM_177653	F830045P16Rik	RIKEN cDNA F830045P16 gene	0.795503	0.0104257
NM_001166009	Tmem215	transmembrane protein 215	0.795299	0.04814
NM_177632	Fam43a	family with sequence similarity 43, member A	0.795237	0.0342863
NM_001033361	Pgr15l	G protein-coupled receptor 15-like	0.795182	0.0363326
NM_146570	Olfr1006	olfactory receptor 1006	0.794722	0.0407497
NR_029785	Mir17	microRNA 17	0.794622	0.0216077
NR_024324	E130201H02Rik	Y box protein 1 pseudogene	0.794343	0.0216052
NM_001004435	Pik3r6	phosphoinositide-3-kinase, regulatory subunit 6	0.794107	0.0220136
NM_177000	C130050O18Rik	RIKEN cDNA C130050O18 gene	0.793744	0.00969619
NM_001166728	Vmn1r1	vomeronasal 1 receptor 1	0.793683	0.0151024
NM_146745	Olfr957	olfactory receptor 957	0.793524	0.0324425
NM_148953	Asb16	ankyrin repeat and SOCS box-containing 16	0.793434	0.00618284
NM_001039657	Mtl5	metallothionein-like 5, testis-specific (tesmin)	0.793364	0.0308879
NM_019950	Chst5	carbohydrate (N-acetylglucosamine 6-O) sulfotransferase 5	0.793317	0.0313905
NM_173769	Zfp641	zinc finger protein 641	0.79329	0.0220846
NM_025696	Sorcs3	sortilin-related VPS10 domain containing receptor 3	0.793082	0.0134588
NM_007390	Chrna7	cholinergic receptor, nicotinic, alpha polypeptide 7	0.793034	0.00497035
NM_001081414	Grm5	glutamate receptor, metabotropic 5	0.792969	0.0104516
NM_007555	Bmp5	bone morphogenetic protein 5	0.792962	0.0199966
NM_021600	Chrnd	cholinergic receptor, nicotinic, delta polypeptide	0.79287	0.0346741
NM_172603	Phf11a	PHD finger protein 11A	0.792618	0.027874
NM_198112	Ostn	osteocrin	0.792257	0.00202464
NM_145521	Plpp7	phospholipid phosphatase 7 (inactive)	0.792237	0.0127424
NM_025915	Tmem88	transmembrane protein 88	0.792139	0.00548733
NM_025634	Teddm3	transmembrane epididymal family member 3	0.791859	0.021428
NM_022305	B4galt1	UDP-Gal:betaGlcNAc beta 1,4- galactosyltransferase, polypeptide 1	0.791585	0.00118463
NM_001099631	Sh2d5	SH2 domain containing 5	0.790882	0.0204462
NM_009766	Brs3	bombesin-like receptor 3	0.790733	0.0303632
NM_146275	Olfr1402	olfactory receptor 1402	0.790351	0.00716215
NM_009322	Tbr1	T-box brain gene 1	0.790246	0.00455322
NM_001163332	Cttnbp2nl	CTTNBP2 N-terminal like	0.789756	0.0388305
NM_001011770	Olfr332	olfactory receptor 332	0.788471	0.00907238
NM_009811	Casp6	caspase 6	0.788432	0.0446012
NM_028189	B3gnt3	UDP-GlcNAc:betaGal beta-1,3-N-acetylglucosaminyltransferase 3	0.788209	0.0336673
OTTMUST00000130302	Ighv2-4	immunoglobulin heavy variable V2-4	0.788167	0.0244191
NM_001159940	2310007B03Rik	RIKEN cDNA 2310007B03 gene	0.787517	0.00942053
XR_381151	D130052B06Rik	RIKEN cDNA D130052B06 gene	0.787485	0.0116081
NM_147093	Olfr558	olfactory receptor 558	0.787066	0.00140258
NM_008004	Fgf17	fibroblast growth factor 17	0.78673	0.0311969
NM_001110831	Dnpep	aspartyl aminopeptidase	0.786706	0.0322111
NM_029948	Pramef12	PRAME family member 12	0.786663	0.0356182
NM_028381	Ccdc94	coiled-coil domain containing 94	0.78662	0.0154821
NM_008964	Ptger2	prostaglandin E receptor 2 (subtype EP2)	0.786223	0.0283878
NM_001205204	Astn1	astrotactin 1	0.786097	0.0199979
NM_021283	Il4	interleukin 4	0.785871	0.00956864
NR_003622	Gm5065	predicted gene 5065	0.785752	0.0385824
NM_016980	Rpl5	ribosomal protein L5	0.785346	0.00778777
NM_010667	Krt86	keratin 86	0.784735	0.0480882
NM_001080126	Casp8	caspase 8	0.784518	0.0424698
NM_153776	Tmem121	transmembrane protein 121	0.784412	0.026993
NM_007854	Slc29a2	solute carrier family 29 (nucleoside transporters), member 2	0.784374	0.0187558
NM_177129	Cntn2	contactin 2	0.784087	0.00265969
NM_001003685	Ghrhr	growth hormone releasing hormone receptor	0.783907	0.0256999
NM_009794	Capn2	calpain 2	0.783851	0.0137705
NM_001198790	Ak1	adenylate kinase 1	0.783638	0.0240762
NM_001163401	Il11ra1	interleukin 11 receptor, alpha chain 1	0.783082	0.00876899
XM_006543372	Tmem217	transmembrane protein 217	0.782583	0.0168442
NM_009673	Anxa5	annexin A5	0.782479	0.00638236
NM_001166841	Vmn1r158	vomeronasal 1 receptor 158	0.782442	0.00871827
ENSMUST00000050914	Gm9857	predicted gene 9857 [Source:MGI Symbol;Acc:MGI:3704224]	0.782412	0.0447219
NM_028523	Dcbld2	discoidin, CUB and LCCL domain containing 2	0.78208	0.0343573
NM_001033442	Gm1604b	predicted gene 1604b	0.781903	0.0253125
XM_006530515	Wdr66	WD repeat domain 66	0.781782	0.0480586
NM_001166708	Vmn1r119	vomeronasal 1 receptor 119	0.781682	0.0465603
NM_001001999	Gp1bb	glycoprotein Ib, beta polypeptide	0.781377	0.023545
NM_010851	Myd88	myeloid differentiation primary response gene 88	0.781285	0.0246732
NM_031873	Tas1r2	taste receptor, type 1, member 2	0.781269	0.00371197
NM_001164171	Myh6	myosin, heavy polypeptide 6, cardiac muscle, alpha	0.780912	0.0180888
NM_053124	Smarca5	SWI/SNF related, matrix associated, actin dependent regulator of chromatin, subfamily a, member 5	0.780349	0.0131761
NM_001177412	Usp35	ubiquitin specific peptidase 35	0.780145	0.00654363
NM_001276278	1110025L11Rik	RIKEN cDNA 1110025L11 gene	0.779587	0.0017781
NM_020288	Olfr749	olfactory receptor 749	0.778999	0.00914432
NM_001083904	Fetub	fetuin beta	0.778543	0.0269006
NM_021451	Pmaip1	phorbol-12-myristate-13-acetate-induced protein 1	0.778517	0.0395602
ENSMUST00000070587	5730596B20Rik	RIKEN cDNA 5730596B20 gene [Source:MGI Symbol;Acc:MGI:1924830]	0.778423	0.0243283
NM_001081115	Nccrp1	non-specific cytotoxic cell receptor protein 1 homolog (zebrafish)	0.777996	0.00275987
NM_001033248	Gm266	predicted gene 266	0.777941	0.0461421
NM_001039495	Ccdc108	coiled-coil domain containing 108	0.777901	0.0257855
NM_009995	Cyp21a1	cytochrome P450, family 21, subfamily a, polypeptide 1	0.777607	0.0260431
NM_011673	Ugcg	UDP-glucose ceramide glucosyltransferase	0.776921	0.0480474
NM_001033365	Mroh5	maestro heat-like repeat family member 5	0.776716	0.00602348
NM_001009573	Unc13d	unc-13 homolog D (C. elegans)	0.776152	0.0265961
NM_181819	Wfikkn2	WAP, follistatin/kazal, immunoglobulin, kunitz and netrin domain containing 2	0.776134	0.00627997
NM_011670	Uchl1	ubiquitin carboxy-terminal hydrolase L1	0.775956	0.0029225
NM_144909	Gckr	glucokinase regulatory protein	0.775899	0.00944196
NM_080458	Bsnd	Bartter syndrome, infantile, with sensorineural deafness (Barttin)	0.775833	0.0283246
NM_145536	Ccm2l	cerebral cavernous malformation 2-like	0.775644	0.0198918
NM_001013777	Zfp488	zinc finger protein 488	0.775375	0.0233363
NM_001311142	Dzip1l	DAZ interacting protein 1-like	0.77519	0.0243169
NM_147081	Olfr610	olfactory receptor 610	0.774815	0.0326
NM_146798	Olfr878	olfactory receptor 878	0.774743	0.0329014
NR_029655	Mir34b	microRNA 34b	0.774648	0.00134117
NM_146389	Olfr1350	olfactory receptor 1350	0.774523	0.039902
NR_035407	Mir1224	microRNA 1224	0.774054	0.0464817
NM_001033776	Vrtn	vertebrae development associated	0.773266	0.00599873
NM_001099326	Fthl17d	ferritin, heavy polypeptide-like 17, member D	0.773098	0.00519648
NM_001195006	Ndrg4	N-myc downstream regulated gene 4	0.772915	0.0327232
NM_001168497	Plscr3	phospholipid scramblase 3	0.772871	0.0220065
NM_009512	Slc27a5	solute carrier family 27 (fatty acid transporter), member 5	0.772802	0.000107315
NM_144944	Prokr2	prokineticin receptor 2	0.772225	0.0316596
NM_021279	Wnt1	wingless-type MMTV integration site family, member 1	0.771667	0.0153896
NM_001081348	Hecw1	HECT, C2 and WW domain containing E3 ubiquitin protein ligase 1	0.771533	0.049478
NM_133685	Rab31	RAB31, member RAS oncogene family	0.770821	0.0239382
NM_001001803	Spink7	serine peptidase inhibitor, Kazal type 7 (putative)	0.770739	0.00990059
NM_008369	Il3ra	interleukin 3 receptor, alpha chain	0.770736	0.0360361
NM_153744	Prkag3	protein kinase, AMP-activated, gamma 3 non-catatlytic subunit	0.770291	0.00573971
NM_010078	Drp2	dystrophin related protein 2	0.770013	0.0261046
NM_016701	Nes	nestin	0.769728	0.0320571
NM_139147	Rab40b	Rab40B, member RAS oncogene family	0.768511	0.0397018
NM_146871	Olfr898	olfactory receptor 898	0.767722	0.00499842
NM_146828	Olfr975	olfactory receptor 975	0.76716	0.00325641
NM_178258	Il22ra2	interleukin 22 receptor, alpha 2	0.766761	0.0360583
NM_001195255	Gfy	golgi-associated olfactory signaling regulator	0.766222	0.0429924
NM_173420	Synb	syncytin b	0.766221	0.00924018
NM_001310769	Neu4	sialidase 4	0.765803	0.0299699
NR_030449	Mir680-3	microRNA 680-3	0.765196	0.016005
NM_183248	Nkx6-2	NK6 homeobox 2	0.765089	0.0377945
XM_006504234	Gm1043	predicted gene 1043	0.764998	0.00329397
NM_001011790	Olfr1382	olfactory receptor 1382	0.764774	0.010833
NM_001290694	Akt1s1	AKT1 substrate 1 (proline-rich)	0.764577	0.032637
NM_008154	Gpr3	G-protein coupled receptor 3	0.764577	0.0495646
NM_016689	Aqp3	aquaporin 3	0.764498	0.0148855
XR_383299	1700054O19Rik	RIKEN cDNA 1700054O19 gene	0.764467	0.0102734
NM_011798	Xcr1	chemokine (C motif) receptor 1	0.764386	0.0416233
NM_001190385	Caly	calcyon neuron-specific vesicular protein	0.764222	0.0373429
NM_001204071	Crisp2	cysteine-rich secretory protein 2	0.764096	0.0476694
NM_001282071	Sftpb	surfactant associated protein B	0.764026	0.0499701
NM_018754	Sfn	stratifin	0.763679	0.00863138
NM_206871	Ifna6	interferon alpha 6	0.762892	0.00549447
NM_011458	Serpina3k	serine (or cysteine) peptidase inhibitor, clade A, member 3K	0.762708	0.0255959
NM_138678	Btnl10	butyrophilin-like 10	0.762658	0.02961
NM_001081037	Srgap1	SLIT-ROBO Rho GTPase activating protein 1	0.762032	0.0404265
NM_207132	Olfr1471	olfactory receptor 1471	0.761926	0.00892765
NM_146948	Olfr342	olfactory receptor 342	0.761864	0.0376311
NM_207131	Cebpe	CCAAT/enhancer binding protein (C/EBP), epsilon	0.761773	0.00614687
NM_001034903	Mansc4	MANSC domain containing 4	0.761699	0.00716743
NM_007413	Adora2b	adenosine A2b receptor	0.761053	0.0230611
NM_001289451	Treml1	triggering receptor expressed on myeloid cells-like 1	0.760207	0.0182357
NM_013848	Ermap	erythroblast membrane-associated protein	0.760183	0.00808763
NM_026286	Ftmt	ferritin mitochondrial	0.759922	0.0108413
NM_007930	Enc1	ectodermal-neural cortex 1	0.759484	0.0300504
NM_001316671	C8b	complement component 8, beta polypeptide	0.75882	0.0172752
NM_146257	Slc29a4	solute carrier family 29 (nucleoside transporters), member 4	0.758793	0.0356134
NM_207134	Olfr1061	olfactory receptor 1061	0.758681	0.00485478
NR_036469	Trp53cor1	tumor protein p53 pathway corepressor 1	0.758555	0.00423363
XR_104926	E130018O15Rik	RIKEN cDNA E130018O15 gene	0.75842	0.0159375
NM_172152	Slc24a4	solute carrier family 24 (sodium/potassium/calcium exchanger), member 4	0.757129	0.00453714
NM_001170975	Dbndd1	dysbindin (dystrobrevin binding protein 1) domain containing 1	0.756957	0.0269375
NM_010416	Gml2	glycosylphosphatidylinositol anchored molecule like 2	0.756708	0.0446639
NM_028629	Kprp	keratinocyte expressed, proline-rich	0.756643	0.0468889
NM_001081337	Sipa1l2	signal-induced proliferation-associated 1 like 2	0.756162	0.0403523
NR_030611	Mir598	microRNA 598	0.756095	0.0275942
NM_199013	Irgc1	immunity-related GTPase family, cinema 1	0.754495	0.0280878
NM_033218	Srebf2	sterol regulatory element binding factor 2	0.754463	0.00200011
ENSMUST00000177969	Gm10715	predicted gene 10715 [Source:MGI Symbol;Acc:MGI:3642376]	0.754243	0.0248226
NM_007857	Dhh	desert hedgehog	0.753596	0.0308819
NR_033505	Gm14164	predicted gene 14164	0.753063	0.00817545
NM_175524	C130060K24Rik	RIKEN cDNA C130060K24 gene	0.752968	0.0147029
NM_001099636	Pnmal2	PNMA-like 2	0.752642	0.0209516
NM_134204	Vmn1r80	vomeronasal 1 receptor 80	0.752328	0.0169274
NM_001289755	Apoc3	apolipoprotein C-III	0.752003	0.00971367
NM_001004147	Fbll1	fibrillarin-like 1	0.751825	0.00449712
NM_029056	Tdrd9	tudor domain containing 9	0.75171	0.0471368
NM_146501	Olfr318	olfactory receptor 318	0.75135	0.032215
NM_001099346	Gm11937	predicted gene 11937	0.750531	0.0286468
NM_001013745	Zfp57	zinc finger protein 57	0.750231	0.00399082
XM_001476707	Gapdh-ps15	glyceraldehyde-3-phosphate dehydrogenase, pseudogene 15	0.749932	0.0499828
ENSMUST00000172270	Gm5218	predicted gene 5218 [Source:MGI Symbol;Acc:MGI:3646583]	0.749706	0.0475431
ENSMUST00000180100	Gm10097	predicted gene 10097 [Source:MGI Symbol;Acc:MGI:3642295]	0.749228	0.00540904
NM_174998	Hpcal4	hippocalcin-like 4	0.749184	0.0477528
NM_019956	Krt71	keratin 71	0.749093	0.0238104
NM_001103156	Steap2	six transmembrane epithelial antigen of prostate 2	0.749018	0.0154912
NM_015809	Krtap5-4	keratin associated protein 5-4	0.748975	0.0163802
NM_153508	Clstn3	calsyntenin 3	0.748473	0.0180175
NR_029791	Mir139	microRNA 139	0.748406	0.0105913
NM_001310633	Scgb1b12	secretoglobin, family 1B, member 12	0.748375	0.0488788
NM_019540	Pfpl	pore forming protein-like	0.748293	0.0228643
NM_146711	Olfr43	olfactory receptor 43	0.748024	0.035958
NM_010616	Kif12	kinesin family member 12	0.747229	0.0295718
NM_023821	Cmya5	cardiomyopathy associated 5	0.746874	0.0367745
NM_009375	Tg	thyroglobulin	0.746274	0.0322788
ENSMUST00000073014	Gm8991	predicted pseudogene 8991 [Source:MGI Symbol;Acc:MGI:3644227]	0.746236	0.0309025
NM_199364	Lzts1	leucine zipper, putative tumor suppressor 1	0.745758	0.0338249
NM_170599	Igsf11	immunoglobulin superfamily, member 11	0.745693	0.0116275
NM_010333	S1pr2	sphingosine-1-phosphate receptor 2	0.745524	0.00475841
NM_001099316	Rhox2b	reproductive homeobox 2B	0.745308	0.0344252
NM_172838	Slc16a12	solute carrier family 16 (monocarboxylic acid transporters), member 12	0.74421	0.0365496
NM_175507	Slc35g1	solute carrier family 35, member G1	0.744091	0.0156352
NM_029401	Vwa5b1	von Willebrand factor A domain containing 5B1	0.743985	0.0422379
NM_029070	Tmem114	transmembrane protein 114	0.743895	0.0241137
ENSMUST00000168673	Gm3573	predicted gene 3573 [Source:MGI Symbol;Acc:MGI:3781750]	0.742672	0.0291181
NM_147064	Olfr449	olfactory receptor 449	0.742465	0.0443057
NM_001039119	Defb33	defensin beta 33	0.742412	0.0115465
NM_010487	Elavl3	ELAV (embryonic lethal, abnormal vision, Drosophila)-like 3 (Hu antigen C)	0.742395	0.0304748
NM_028474	Ptchd4	patched domain containing 4	0.742172	0.0277224
NM_023785	Ppbp	pro-platelet basic protein	0.742095	0.000599887
NM_028384	Ccdc13	coiled-coil domain containing 13	0.742082	0.0469576
NM_145440	Uts2r	urotensin 2 receptor	0.741565	0.0199871
NM_001033366	Dpcr1	diffuse panbronchiolitis critical region 1 (human)	0.741517	0.041855
OTTMUST00000134773	Tcrg-V3	T cell receptor gamma, variable 3	0.741126	0.0147772
NM_011564	Sry	sex determining region of Chr Y	0.740943	0.00263211
NM_001003664	Gm5409	predicted pseudogene 5409	0.740731	0.00653722
NM_001163645	Osbpl3	oxysterol binding protein-like 3	0.740653	0.0368079
NM_029035	Spsb1	splA/ryanodine receptor domain and SOCS box containing 1	0.740241	0.00107833
NM_183181	Abhd16b	abhydrolase domain containing 16B	0.740144	0.0180416
NM_031192	Ren1	renin 1 structural	0.739982	0.00567318
NM_001034060	Rufy4	RUN and FYVE domain containing 4	0.739669	0.023429
NM_028790	Acot12	acyl-CoA thioesterase 12	0.738974	0.0359779
ENSMUST00000177969	Gm10715	predicted gene 10715 [Source:MGI Symbol;Acc:MGI:3642376]	0.738819	0.0260528
NM_001289614	Btn2a2	butyrophilin, subfamily 2, member A2	0.738401	0.0354952
NM_001177535	Gm4340	predicted gene 4340	0.737779	0.0163739
NM_001001322	Adamts13	a disintegrin-like and metallopeptidase (reprolysin type) with thrombospondin type 1 motif, 13	0.736945	0.031453
NM_015741	Krtap9-1	keratin associated protein 9-1	0.736283	0.0380038
XM_006523124	LOC102637417	keratin-associated protein 20-2-like	0.736015	0.0367256
NR_030577	Mir574	microRNA 574	0.735437	0.0308742
NM_001205330	Map4	microtubule-associated protein 4	0.735154	0.0429968
NR_037975	Gm5105	predicted gene 5105	0.734453	0.0270538
NM_201367	Gpr176	G protein-coupled receptor 176	0.734444	0.0171274
BC026878	Gm3912	predicted gene 3912	0.733959	0.0340503
NM_028973	Lrrc15	leucine rich repeat containing 15	0.733458	0.00386724
NM_183209	Gprin2	G protein regulated inducer of neurite outgrowth 2	0.733407	0.0111662
NM_053238	Vmn1r25	vomeronasal 1 receptor 25	0.733045	0.0293722
NR_045945	Tomm6os	translocase of outer mitochondrial membrane 6, opposite strand	0.732945	0.0242103
NM_001004184	Slc28a1	solute carrier family 28 (sodium-coupled nucleoside transporter), member 1	0.732829	0.0185058
NM_001081202	L1td1	LINE-1 type transposase domain containing 1	0.732425	0.0372108
NM_177006	Nwd2	NACHT and WD repeat domain containing 2	0.731756	0.0188613
NM_001099774	Krtap17-1	keratin associated protein 17-1	0.731332	0.0252064
NM_001163358	Dppa1	developmental pluripotency associated 1	0.730862	0.00945895
NM_028386	Asphd2	aspartate beta-hydroxylase domain containing 2	0.730152	0.0276473
XR_879829	4933414I15Rik	RIKEN cDNA 4933414I15 gene	0.729411	0.00687325
NM_001081192	Hcn4	hyperpolarization-activated, cyclic nucleotide-gated K+ 4	0.729344	0.000669441
NM_175020	Prss58	protease, serine 58	0.729257	0.0402404
NM_009182	St8sia3	ST8 alpha-N-acetyl-neuraminide alpha-2,8-sialyltransferase 3	0.729035	0.0126887
NM_027997	Serpina9	serine (or cysteine) peptidase inhibitor, clade A (alpha-1 antiproteinase, antitrypsin), member 9	0.728761	0.0431626
NM_010712	Lhx4	LIM homeobox protein 4	0.728398	0.00953123
NM_145983	Kcna5	potassium voltage-gated channel, shaker-related subfamily, member 5	0.728294	0.00303864
NM_001010941	Gpr12	G-protein coupled receptor 12	0.728151	0.0350503
NM_011964	Psg19	pregnancy specific glycoprotein 19	0.726322	0.0277003
NM_053178	Acsbg1	acyl-CoA synthetase bubblegum family member 1	0.725471	0.0235268
XM_006514353	Gm3233	predicted gene 3233	0.725315	0.0277414
NM_177350	Gldn	gliomedin	0.7251	0.0256218
NM_019799	Rhcg	Rhesus blood group-associated C glycoprotein	0.724622	0.00151782
NM_001081408	Agmat	agmatine ureohydrolase (agmatinase)	0.724573	0.00273846
NM_001034871	Clpsl2	colipase-like 2	0.724504	0.0494878
NM_145636	Il27	interleukin 27	0.722834	0.00823778
NM_146759	Olfr214	olfactory receptor 214	0.722639	0.0325274
NM_146535	Olfr1370	olfactory receptor 1370	0.720453	0.000381022
NM_008608	Mmp14	matrix metallopeptidase 14 (membrane-inserted)	0.720198	0.0330105
NR_029951	Mir431	microRNA 431	0.719762	0.0112471
NM_172804	Syt16	synaptotagmin XVI	0.718256	0.0406194
NM_007426	Angpt2	angiopoietin 2	0.718086	0.0228345
NM_001081961	2300005B03Rik	RIKEN cDNA 2300005B03 gene	0.717868	0.0152928
NM_001122733	Kit	kit oncogene	0.717837	0.00522789
NM_027928	Chst13	carbohydrate (chondroitin 4) sulfotransferase 13	0.717535	0.0139173
NR_130327	Mir466j	microRNA 466j	0.717216	0.0489995
NM_011923	Angptl2	angiopoietin-like 2	0.716837	0.0411071
NM_001101647	Prlh	prolactin releasing hormone	0.716762	0.0433771
NM_011912	Vax2	ventral anterior homeobox 2	0.716683	0.0450225
NR_030264	Mir542	microRNA 542	0.716624	0.00334826
NR_015517	5930412G12Rik	RIKEN cDNA 5930412G12 gene	0.716539	0.0159047
NM_001310690	Kir3dl1	killer cell immunoglobulin-like receptor, three domains, long cytoplasmic tail, 1	0.715648	0.00984833
NM_008713	Nos3	nitric oxide synthase 3, endothelial cell	0.714479	0.000942321
NM_001310641	Spdye4c	speedy/RINGO cell cycle regulator family, member E4C	0.714019	0.00187628
XM_006514351	Gm3250	predicted gene 3250	0.713696	0.0348272
XM_006503086	Lexm	lymphocyte expansion molecule	0.713449	0.0106616
NM_030556	Slc19a3	solute carrier family 19, member 3	0.713297	0.0132736
NM_001311790	Ctsc	cathepsin C	0.712829	0.0260484
NM_001037321	Fbxo40	F-box protein 40	0.712759	0.0114745
NM_009218	Sstr3	somatostatin receptor 3	0.712547	0.0296679
NM_176999	Atp10b	ATPase, class V, type 10B	0.712309	0.0410587
NM_203492	Mrgprg	MAS-related GPR, member G	0.712206	0.00561501
NM_146954	Olfr535	olfactory receptor 535	0.71219	0.0218975
NM_153100	Rtp3	receptor transporter protein 3	0.712064	0.0118445
NM_001104645	Vmn2r55	vomeronasal 2, receptor 55	0.711292	0.0186919
NM_010441	Hmga2	high mobility group AT-hook 2	0.709731	0.0281354
NM_001033444	Capn13	calpain 13	0.709189	0.042623
NM_016696	Gpc1	glypican 1	0.708884	0.025859
NM_001011813	Olfr93	olfactory receptor 93	0.707781	0.000990037
NM_027908	Amdhd1	amidohydrolase domain containing 1	0.706928	0.0359586
NM_001162864	Ttbk1	tau tubulin kinase 1	0.705697	0.0192653
NM_001081160	Mdga1	MAM domain containing glycosylphosphatidylinositol anchor 1	0.705168	0.0374048
NM_146913	Olfr1348	olfactory receptor 1348	0.704213	0.0292785
NM_008969	Ptgs1	prostaglandin-endoperoxide synthase 1	0.703964	0.00797984
NM_001085533	Gm13275	predicted gene 13275	0.701214	0.0352451
NM_008215	Has1	hyaluronan synthase1	0.698437	0.0388189
NM_001198933	Me1	malic enzyme 1, NADP(+)-dependent, cytosolic	0.696931	0.0227296
NM_001252442	Phldb2	pleckstrin homology-like domain, family B, member 2	0.695364	0.0430847
NM_001004159	Clec4b2	C-type lectin domain family 4, member b2	0.695149	0.0457404
NM_173420	Synb	syncytin b	0.694398	0.047715
NR_130325	Mir466f-4	microRNA 466f-4	0.693697	0.034173
NM_001105061	Gm9268	predicted gene 9268	0.693274	0.00870397
NM_172610	Mpped1	metallophosphoesterase domain containing 1	0.69028	0.00643404
XM_006521474	Fam118a	family with sequence similarity 118, member A	0.690041	0.02193
NM_001033269	Eif4e1b	eukaryotic translation initiation factor 4E family member 1B	0.687992	0.00587002
NR_030495	Mir500	microRNA 500	0.684814	0.0418486
NM_001024468	Bcat1	branched chain aminotransferase 1, cytosolic	0.684071	0.0120876
NM_030720	Gpr84	G protein-coupled receptor 84	0.682202	0.0432795
NM_010502	Ifna1	interferon alpha 1	0.679551	0.0446245
NM_134247	Acot4	acyl-CoA thioesterase 4	0.679008	0.0179007
NM_001291058	Cd68	CD68 antigen	0.678735	0.0416269
NM_026516	Tmem178	transmembrane protein 178	0.676355	0.000272125
NM_178638	Tmem108	transmembrane protein 108	0.674851	0.00844102
XM_006514352	LOC102640500	keratin-associated protein 10-8-like	0.674764	0.0151401
NM_009591	Aanat	arylalkylamine N-acetyltransferase	0.674445	0.02091
NM_007562	Bnc1	basonuclin 1	0.667656	0.0476861
NM_001080814	Fat3	FAT tumor suppressor homolog 3 (Drosophila)	0.666457	0.00238202
XM_006535296	Gm16427	predicted gene 16427	0.665834	0.019075
NM_010941	Nsdhl	NAD(P) dependent steroid dehydrogenase-like	0.664678	0.0206184
NM_001029836	Npnt	nephronectin	0.66358	0.0187748
NM_015808	Krtap5-1	keratin associated protein 5-1	0.663221	0.0334916
NM_019631	Tmem45a	transmembrane protein 45a	0.661988	0.0247161
NM_009747	Bdkrb2	bradykinin receptor, beta 2	0.661703	0.0160546
NM_001083955	Hba-a2	hemoglobin alpha, adult chain 2	0.661552	0.0193364
NM_001252658	Ldlr	low density lipoprotein receptor	0.660802	0.0137003
NM_001311076	Lingo1	leucine rich repeat and Ig domain containing 1	0.660158	0.0493976
NM_183185	Zfp300	zinc finger protein 300	0.658416	0.0143152
NM_001038676	Obox7	oocyte specific homeobox 7	0.658395	0.0164322
NM_025998	Nkain1	Na+/K+ transporting ATPase interacting 1	0.654542	0.00377436
NM_007995	Fcna	ficolin A	0.648319	0.00929725
NM_147002	Olfr175-ps1	olfactory receptor 175, pseudogene 1	0.647656	0.0497172
NM_011825	Grem2	gremlin 2 homolog, cysteine knot superfamily (Xenopus laevis)	0.645657	0.0168723
NM_001310038	Clcf1	cardiotrophin-like cytokine factor 1	0.64534	0.00242458
NM_027406	Aldh1l1	aldehyde dehydrogenase 1 family, member L1	0.645201	0.0402062
NM_207157	Olfr1333	olfactory receptor 1333	0.644829	0.040931
NM_001011804	Olfr1211	olfactory receptor 1211	0.640437	0.00886386
NM_001166723	Vmn1r94	vomeronasal 1 receptor 94	0.640287	0.00970685
NM_001128132	Cd200r3	CD200 receptor 3	0.639418	0.0295762
NM_019681	Ncs1	neuronal calcium sensor 1	0.636878	0.031383
ENSMUST00000084415	Gm10153	predicted gene 10153 [Source:MGI Symbol;Acc:MGI:3642359]	0.634986	0.0128651
NM_008334	Ifna7	interferon alpha 7	0.633518	0.0131567
NM_145144	Aif1l	allograft inflammatory factor 1-like	0.625542	0.00788784
NM_009452	Tnfsf4	tumor necrosis factor (ligand) superfamily, member 4	0.617901	0.0346957
NM_027983	Krt33a	keratin 33A	0.617449	0.0402309
NR_030440	Mir674	microRNA 674	0.615775	0.0269443
NM_053272	Dhcr24	24-dehydrocholesterol reductase	0.613515	0.00150111
NM_025436	Msmo1	methylsterol monoxygenase 1	0.611771	0.0187268
NM_027087	Krtap4-13	keratin associated protein 4-13	0.608431	0.0277985
NR_015501	4833422C13Rik	RIKEN cDNA 4833422C13 gene	0.60665	0.0457681
ENSMUST00000073080	Gm10053	predicted gene 10053 [Source:MGI Symbol;Acc:MGI:3704493]	0.605657	0.0297796
NM_001316749	Rasgef1a	RasGEF domain family, member 1A	0.602539	0.0442282
NR_029758	Mir324	microRNA 324	0.593762	0.00177245
NM_001311145	Tnfrsf22	tumor necrosis factor receptor superfamily, member 22	0.591594	0.0267031
NM_007950	Ereg	epiregulin	0.587009	0.0194912
NM_001111099	Cdkn1a	cyclin-dependent kinase inhibitor 1A (P21)	0.580827	0.0384136
NM_001159564	Itgb6	integrin beta 6	0.567621	0.0293654
NM_016873	Wisp2	WNT1 inducible signaling pathway protein 2	0.567535	0.0153438
NM_008218	Hba-a1	hemoglobin alpha, adult chain 1	0.563337	0.00161108
NM_146797	Olfr1502	olfactory receptor 1502	0.549063	0.0164006
NM_022995	Pmepa1	prostate transmembrane protein, androgen induced 1	0.546669	0.00920708
NM_011469	Sprr2b	small proline-rich protein 2B	0.526059	0.024822
NR_029774	Mir346	microRNA 346	0.524151	0.0353573
NM_001142916	Plod2	procollagen lysine, 2-oxoglutarate 5-dioxygenase 2	0.521608	0.00445701
NM_027132	Otop3	otopetrin 3	0.515195	0.0148803
NM_018827	Crlf1	cytokine receptor-like factor 1	0.511915	0.041581
NM_011333	Ccl2	chemokine (C-C motif) ligand 2	0.502966	0.0386937
NM_001033149	Ttc9	tetratricopeptide repeat domain 9	0.487697	0.0349645
NM_177469	Adgra1	adhesion G protein-coupled receptor A1	0.468589	0.0478277
NM_008605	Mmp12	matrix metallopeptidase 12	0.284897	0.0456525
Abbreviations: FC, Fold change; LD, Lard diet; PTEN, phosphatase and tensin homolog deleted on chromosome 10; KO, knock out.

## Sheet: Table. S2
Supplementary table.2 List of significantly changed genes in the mouse subctuneous tumor of the TRAMP-C2 allograft model between the LD group and the FOD group with FC > 1.25
Gene Accession	Gene Symbol	Gene Description	Abundance ratio (Lard/Fish)	p-value
NM_007759	Crabp2	cellular retinoic acid binding protein II	2.67413	0.00140949
NM_010809	Mmp3	matrix metallopeptidase 3	2.21051	0.03671
NM_173398	Gpr171	G protein-coupled receptor 171	2.15521	0.0243836
NM_001004150	A4galt	alpha 1,4-galactosyltransferase	1.93483	0.0238763
NM_008449	Kif5c	kinesin family member 5C	1.92999	0.0142073
NM_173775	Cfap100	cilia and flagella associated protein 100	1.91121	0.038171
NM_001113180	Gria4	glutamate receptor, ionotropic, AMPA4 (alpha 4)	1.90772	0.0150433
NM_134102	Pla1a	phospholipase A1 member A	1.86237	0.00375988
NM_021362	Pappa	pregnancy-associated plasma protein A	1.78229	0.00334212
NM_009621	Adamts1	a disintegrin-like and metallopeptidase (reprolysin type) with thrombospondin type 1 motif, 1	1.76489	0.0385251
NM_007738	Col7a1	collagen, type VII, alpha 1	1.74594	0.00575295
NM_030707	Fcrls	Fc receptor-like S, scavenger receptor	1.69889	0.0333089
NM_009253	Serpina3m	serine (or cysteine) peptidase inhibitor, clade A, member 3M	1.65544	0.0488399
NM_008434	Kcnq1	potassium voltage-gated channel, subfamily Q, member 1	1.65157	0.0203346
NM_177640	D030056L22Rik	RIKEN cDNA D030056L22 gene	1.62961	0.0147072
NM_008764	Tnfrsf11b	tumor necrosis factor receptor superfamily, member 11b (osteoprotegerin)	1.5947	0.0301908
NM_001122889	Epha7	Eph receptor A7	1.58369	0.0385361
NM_001081549	Rcan1	regulator of calcineurin 1	1.5783	0.0239399
NM_139198	Plac8	placenta-specific 8	1.57436	0.0207332
NM_001205336	Arap3	ArfGAP with RhoGAP domain, ankyrin repeat and PH domain 3	1.55997	0.0146536
NM_011838	Lynx1	Ly6/neurotoxin 1	1.55273	0.0184621
NM_001114400	Gm15127	predicted gene 15127	1.54136	0.0312193
NM_001310659	Igfbp2	insulin-like growth factor binding protein 2	1.53215	0.00751193
NM_001039181	Npr3	natriuretic peptide receptor 3	1.51664	0.00426671
NM_013650	S100a8	S100 calcium binding protein A8 (calgranulin A)	1.51067	0.0413744
NM_146541	Olfr1361	olfactory receptor 1361	1.50761	0.0192638
NM_029467	Tcam1	testicular cell adhesion molecule 1	1.50066	0.0494987
NM_001081239	Lilra5	leukocyte immunoglobulin-like receptor, subfamily A (with TM domain), member 5	1.50018	0.0180713
NM_001011736	Olfr205	olfactory receptor 205	1.4872	0.0285084
NM_001025086	Rhox7a	reproductive homeobox 7A	1.48618	0.00817025
NM_011967	Psma5	proteasome (prosome, macropain) subunit, alpha type 5	1.48267	0.0310565
NM_015811	Rgs1	regulator of G-protein signaling 1	1.47795	0.00208599
NM_001168346	Nfatc4	nuclear factor of activated T cells, cytoplasmic, calcineurin dependent 4	1.47523	0.00623724
NM_008729	Ctnnd2	catenin (cadherin associated protein), delta 2	1.47443	0.0415219
NM_001252623	Csgalnact1	chondroitin sulfate N-acetylgalactosaminyltransferase 1	1.47403	0.007071
NM_206870	Ifna15	interferon alpha 15	1.47062	0.0374028
NM_001163608	Plxdc1	plexin domain containing 1	1.47001	0.0379411
NM_021342	Kcne4	potassium voltage-gated channel, Isk-related subfamily, gene 4	1.46832	0.0276957
NM_001290549	Tek	endothelial-specific receptor tyrosine kinase	1.46235	0.0188797
ENSMUST00000091703	Hist1h3b	histone cluster 1, H3b	1.46163	0.0197843
NM_008343	Igfbp3	insulin-like growth factor binding protein 3	1.45994	0.0225939
NM_146745	Olfr957	olfactory receptor 957	1.45394	0.0203333
NM_207160	Olfr519	olfactory receptor 519	1.44923	0.0329427
NM_001024624	Cdkl5	cyclin-dependent kinase-like 5	1.44891	0.0299056
NM_001085414	Pramef6	PRAME family member 6	1.44536	0.0205439
NM_173008	Ssc5d	scavenger receptor cysteine rich family, 5 domains	1.44005	0.0261934
NM_001136058	Crmp1	collapsin response mediator protein 1	1.42646	0.0363264
NM_011587	Tie1	tyrosine kinase with immunoglobulin-like and EGF-like domains 1	1.42251	0.0120515
NM_013492	Clu	clusterin	1.41897	0.0442106
NM_172793	Btnl9	butyrophilin-like 9	1.4185	0.0424493
NM_053226	Vmn1r53	vomeronasal 1 receptor 53	1.41377	0.0166251
NM_053237	Vmn1r14	vomeronasal 1 receptor 14	1.40765	0.015786
NM_054049	Osr2	odd-skipped related 2	1.40718	0.033815
NM_019518	Grasp	GRP1 (general receptor for phosphoinositides 1)-associated scaffold protein	1.40393	0.0179136
NM_001281852	S100a9	S100 calcium binding protein A9 (calgranulin B)	1.40361	0.0451407
NM_029733	2010005H15Rik	RIKEN cDNA 2010005H15 gene	1.39869	0.00760564
NM_177632	Fam43a	family with sequence similarity 43, member A	1.39502	0.0125655
NM_026439	Ccdc80	coiled-coil domain containing 80	1.39365	0.0436192
NM_146928	Olfr808	olfactory receptor 808	1.38836	0.0359434
ENSMUST00000056401	9230109A22Rik	RIKEN cDNA 9230109A22 gene [Source:MGI Symbol;Acc:MGI:2445011]	1.38804	8.98e-05
NM_207135	Olfr1084	olfactory receptor 1084	1.38477	0.0042183
NM_011712	Wbp5	WW domain binding protein 5	1.37842	0.032701
NM_178933	Slc51b	solute carrier family 51, beta subunit	1.3729	0.0370707
NM_001271962	Eya2	eyes absent 2 homolog (Drosophila)	1.36869	0.00977096
NM_146549	Olfr786	olfactory receptor 786	1.36582	0.0248956
NM_001141922	Bean1	brain expressed, associated with Nedd4, 1	1.36538	0.0436053
NM_010374	Gzmf	granzyme F	1.36213	0.0248418
NM_175655	Hist1h4f	histone cluster 1, H4f	1.36189	0.0033907
NM_053225	Vmn1r50	vomeronasal 1 receptor 50	1.35763	0.0250816
XM_006543393	4930583I09Rik	RIKEN cDNA 4930583I09 gene	1.35704	0.0135566
NM_001113514	Itga9	integrin alpha 9	1.35402	0.022894
NM_001033223	Lin7a	lin-7 homolog A (C. elegans)	1.35196	0.0376666
NM_001310522	Stmn4	stathmin-like 4	1.35161	0.0029483
NM_010444	Nr4a1	nuclear receptor subfamily 4, group A, member 1	1.35072	0.04607
ENSMUST00000188116	Cyp11a1	cytochrome P450, family 11, subfamily a, polypeptide 1	1.34966	0.00686142
NM_172527	Nudt15	nudix (nucleoside diphosphate linked moiety X)-type motif 15	1.34914	0.0409883
NM_013454	Abca1	ATP-binding cassette, sub-family A (ABC1), member 1	1.3459	0.00126678
NM_146861	Olfr9	olfactory receptor 9	1.34584	0.00979948
NM_027147	Enho	energy homeostasis associated	1.34413	0.00365897
XM_006514894	Sfi1	Sfi1 homolog, spindle assembly associated (yeast)	1.34344	0.0335193
NM_146409	Olfr1080	olfactory receptor 1080	1.34202	0.00726574
NM_011658	Twist1	twist basic helix-loop-helix transcription factor 1	1.3386	0.0468848
NM_015734	Col5a1	collagen, type V, alpha 1	1.33823	0.0338815
NM_021901	Tlx1	T cell leukemia, homeobox 1	1.33758	0.00764179
NM_001277944	Apoc2	apolipoprotein C-II	1.3346	0.0329641
NM_001142804	Acss3	acyl-CoA synthetase short-chain family member 3	1.3345	0.0105353
NM_029357	Pcdh1	protocadherin 1	1.33089	0.0301629
XM_006512458	Syne1	spectrin repeat containing, nuclear envelope 1	1.33069	0.0293399
NM_053099	Setbp1	SET binding protein 1	1.33052	0.0130065
NM_019686	Cib2	calcium and integrin binding family member 2	1.32871	0.0143379
NM_153805	Pkn3	protein kinase N3	1.32856	0.0104636
NM_026359	4930578I06Rik	RIKEN cDNA 4930578I06 gene	1.32633	0.0481295
NM_008549	Man2a1	mannosidase 2, alpha 1	1.32519	0.0383794
NM_001290753	Ephb2	Eph receptor B2	1.32338	0.0328991
NM_178928	Afap1l1	actin filament associated protein 1-like 1	1.3227	0.00679078
NM_172891	Styk1	serine/threonine/tyrosine kinase 1	1.31825	0.0176691
XM_006496378	Vwa3b	von Willebrand factor A domain containing 3B	1.31713	0.0402827
NM_001243114	Gm3415	predicted gene 3415	1.31434	0.0460922
NM_001011876	Ang6	angiogenin, ribonuclease A family, member 6	1.31399	0.0204892
NM_147064	Olfr449	olfactory receptor 449	1.3124	0.030603
NM_013898	Timm8a1	translocase of inner mitochondrial membrane 8A1	1.31234	0.0215113
NM_001302357	Shox2	short stature homeobox 2	1.31127	0.0112306
NM_008545	Mageb3	melanoma antigen, family B, 3	1.30994	0.0267352
NM_001162946	Pcx	pyruvate carboxylase	1.30981	0.0131741
NM_022416	Stk32b	serine/threonine kinase 32B	1.30959	0.000701027
NM_153193	Hsd3b2	hydroxy-delta-5-steroid dehydrogenase, 3 beta- and steroid delta-isomerase 2	1.30852	0.0101626
NM_173411	BC030500	cDNA sequence BC030500	1.30768	0.0374295
NM_145741	Gdf10	growth differentiation factor 10	1.30424	0.0293537
NM_146254	Wdr78	WD repeat domain 78	1.30199	0.0156931
NM_001037248	Gm4567	predicted gene 4567	1.30089	0.0400563
NM_008184	Gstm6	glutathione S-transferase, mu 6	1.30059	4.6e-05
NM_009930	Col3a1	collagen, type III, alpha 1	1.30008	0.0280018
NM_001164441	Ankrd33b	ankyrin repeat domain 33B	1.29915	0.0264728
NM_028189	B3gnt3	UDP-GlcNAc:betaGal beta-1,3-N-acetylglucosaminyltransferase 3	1.29773	0.0389946
NM_001033382	Cacna2d4	calcium channel, voltage-dependent, alpha 2/delta subunit 4	1.29757	0.0158517
NM_001005511	Lmtk3	lemur tyrosine kinase 3	1.29584	0.0482603
NM_011372	St6galnac3	ST6 (alpha-N-acetyl-neuraminyl-2,3-beta-galactosyl-1,3)-N-acetylgalactosaminide alpha-2,6-sialyltransferase 3	1.29568	0.0312595
NM_001256107	Mib2	mindbomb homolog 2 (Drosophila)	1.29502	0.00080853
NM_008066	Gabra2	gamma-aminobutyric acid (GABA) A receptor, subunit alpha 2	1.29493	0.0314813
NM_001271402	Ephx2	epoxide hydrolase 2, cytoplasmic	1.29386	0.0361631
NM_001080771	Prdm13	PR domain containing 13	1.29348	0.00446283
NM_007954	Ces1c	carboxylesterase 1C	1.2933	0.0247634
NM_025786	Rnf186	ring finger protein 186	1.29282	0.038765
NR_029821	Mir181c	microRNA 181c	1.29143	0.0330761
NM_001077421	Sbpl	spermine binding protein-like	1.29128	0.0448353
NM_172938	Scml4	sex comb on midleg-like 4 (Drosophila)	1.29114	0.0164562
NM_146306	Olfr518	olfactory receptor 518	1.29001	0.046148
NM_146905	Olfr851	olfactory receptor 851	1.28915	0.00376807
NM_001309390	Robo4	roundabout homolog 4 (Drosophila)	1.28881	0.00442901
NM_001122733	Kit	kit oncogene	1.28867	0.0497148
NM_172448	Rnf43	ring finger protein 43	1.28638	0.0340903
NM_001304757	Col13a1	collagen, type XIII, alpha 1	1.28588	0.000976746
NM_173381	6720489N17Rik	RIKEN cDNA 6720489N17 gene	1.28494	0.0497655
NM_013705	Zfp30	zinc finger protein 30	1.28251	0.00191551
NM_146511	Olfr107	olfactory receptor 107	1.28188	0.00895654
NM_025685	Col27a1	collagen, type XXVII, alpha 1	1.28181	0.0384051
NM_001289809	Ccdc63	coiled-coil domain containing 63	1.2808	0.0183291
NM_001243110	Gm6370	predicted gene 6370	1.27896	0.00741299
NM_026085	Pbld2	phenazine biosynthesis-like protein domain containing 2	1.27806	0.034691
NM_028536	Ccsap	centriole, cilia and spindle associated protein	1.27726	0.00969244
NM_010057	Dlx6	distal-less homeobox 6	1.27421	0.0248626
NM_198607	Them6	thioesterase superfamily member 6	1.27363	0.0157301
NM_146250	Gpr1	G protein-coupled receptor 1	1.27325	0.0418935
NM_001163457	Mttp	microsomal triglyceride transfer protein	1.27186	0.0282361
NM_031843	Dpp7	dipeptidylpeptidase 7	1.27088	0.0107439
NM_177829	Spink10	serine peptidase inhibitor, Kazal type 10	1.2708	0.0233042
NM_001177481	Gm10104	predicted gene 10104	1.27041	0.0487485
NM_001214911	Fignl2	fidgetin-like 2	1.26981	0.00627942
NM_008719	Npas2	neuronal PAS domain protein 2	1.26916	0.0403859
NM_001142734	Gm8994	predicted gene 8994	1.26909	0.0331103
NM_001038664	Gngt2	guanine nucleotide binding protein (G protein), gamma transducing activity polypeptide 2	1.26855	0.025529
NM_053228	Vmn1r40	vomeronasal 1 receptor 40	1.26831	0.0245994
NM_007966	Evx1	even skipped homeotic gene 1 homolog	1.26783	0.0366549
NM_172573	Engase	endo-beta-N-acetylglucosaminidase	1.26773	0.0381496
NM_001293689	Slc6a17	solute carrier family 6 (neurotransmitter transporter), member 17	1.26596	0.0147246
NM_173052	Serpinb1b	serine (or cysteine) peptidase inhibitor, clade B, member 1b	1.26577	0.00327019
NM_027207	1600002K03Rik	RIKEN cDNA 1600002K03 gene	1.26496	0.0219516
NM_001162983	Lrrc38	leucine rich repeat containing 38	1.26461	0.0110495
NM_146007	Col6a2	collagen, type VI, alpha 2	1.26452	0.0413389
ENSMUST00000056256	4933415A04Rik	RIKEN cDNA 4933415A04 gene [Source:MGI Symbol;Acc:MGI:1922977]	1.26283	0.036416
NM_001198565	Sulf1	sulfatase 1	1.26151	0.00737917
NM_148958	Osbpl10	oxysterol binding protein-like 10	1.25802	0.0264093
NM_010311	Gnaz	guanine nucleotide binding protein, alpha z subunit	1.25771	0.00707397
NM_001033253	Plekhg1	pleckstrin homology domain containing, family G (with RhoGef domain) member 1	1.25761	0.0244754
NM_001033248	Gm266	predicted gene 266	1.25637	0.0124287
NM_027998	Cldn23	claudin 23	1.2557	0.0355266
NM_199470	Cdh24	cadherin-like 24	1.2552	0.0391643
NM_145451	Gpx6	glutathione peroxidase 6	1.25505	0.0465429
NM_145823	Pitpnc1	phosphatidylinositol transfer protein, cytoplasmic 1	1.25424	0.0203202
NM_146953	Olfr531	olfactory receptor 531	1.25398	0.0308016
NM_016671	Il27ra	interleukin 27 receptor, alpha	1.25382	0.0219937
NM_031389	Nlrp4c	NLR family, pyrin domain containing 4C	1.25157	0.0358962
NM_001290674	Scn9a	sodium channel, voltage-gated, type IX, alpha	1.25069	0.0295512
NM_001033367	Nlrc4	NLR family, CARD domain containing 4	1.25003	0.00302354
NM_001145953	Lgals3	lectin, galactose binding, soluble 3	0.799109	0.0309884
NM_001081251	Pbrm1	polybromo 1	0.798628	0.013562
NM_001141931	Rbms1	RNA binding motif, single stranded interacting protein 1	0.798114	0.0278334
NM_001170433	Ppfibp1	PTPRF interacting protein, binding protein 1 (liprin beta 1)	0.797928	0.0103459
NM_008667	Nab1	Ngfi-A binding protein 1	0.797415	0.0466746
NM_001311086	Zc3hc1	zinc finger, C3HC type 1	0.797396	0.00408967
NM_011113	Plaur	plasminogen activator, urokinase receptor	0.797075	0.00417514
NM_025542	Rtfdc1	replication termination factor 2 domain containing 1	0.796425	0.0423423
NM_001080550	Wfdc8	WAP four-disulfide core domain 8	0.796114	0.0499564
NM_011394	Slc20a2	solute carrier family 20, member 2	0.795756	0.0262445
NM_019428	Rpp30	ribonuclease P/MRP 30 subunit	0.795615	0.043438
NM_011842	Mta2	metastasis-associated gene family, member 2	0.794724	0.0127214
NR_027879	4930583K01Rik	RIKEN cDNA 4930583K01 gene	0.794384	0.0140817
NM_026598	Ebpl	emopamil binding protein-like	0.794129	0.00735054
NM_028705	Herc3	hect domain and RLD 3	0.793789	0.0303683
NR_125904	Sumo3	small ubiquitin-like modifier 3	0.793728	0.0160923
NM_016684	Zscan12	zinc finger and SCAN domain containing 12	0.792993	0.0011668
NM_001253783	Def8	differentially expressed in FDCP 8	0.792141	0.0441032
NM_016897	Timm23	translocase of inner mitochondrial membrane 23	0.791763	0.0123082
NM_007889	Dvl3	dishevelled 3, dsh homolog (Drosophila)	0.791711	0.0370548
NM_031842	Smarcd1	SWI/SNF related, matrix associated, actin dependent regulator of chromatin, subfamily d, member 1	0.791401	0.0480894
NM_001134465	Dennd6a	DENN/MADD domain containing 6A	0.791383	0.0366401
NM_001039194	Aifm2	apoptosis-inducing factor, mitochondrion-associated 2	0.791352	0.0485084
NM_026423	Mri1	methylthioribose-1-phosphate isomerase homolog (S. cerevisiae)	0.790762	0.0111133
NM_001042623	Phc1	polyhomeotic-like 1 (Drosophila)	0.790135	0.0214487
NM_001311156	Tcta	T cell leukemia translocation altered gene	0.789722	0.0334961
NM_025414	Myo19	myosin XIX	0.788671	0.0359499
NM_001122989	Cdc14b	CDC14 cell division cycle 14B	0.788538	0.036768
NM_001305244	Psmf1	proteasome (prosome, macropain) inhibitor subunit 1	0.788343	0.0497981
ENSMUST00000067523	Gm9945	predicted gene 9945 [Source:MGI Symbol;Acc:MGI:3641652]	0.788334	0.0380354
NM_025520	Lsm5	LSM5 homolog, U6 small nuclear RNA associated (S. cerevisiae)	0.787937	0.0494124
NM_001293703	Plpp5	phospholipid phosphatase 5	0.787548	0.0483857
NM_175194	Slc25a16	solute carrier family 25 (mitochondrial carrier, Graves disease autoantigen), member 16	0.787272	0.0488076
NM_023554	Nol7	nucleolar protein 7	0.786992	0.0223678
NM_001040403	Flot2	flotillin 2	0.786933	0.0044944
NM_133893	Oas1d	2-5 oligoadenylate synthetase 1D	0.786772	0.0120247
NM_011461	Spic	Spi-C transcription factor (Spi-1/PU.1 related)	0.786737	0.0268998
NM_001291134	Rprd1b	regulation of nuclear pre-mRNA domain containing 1B	0.786529	0.0246764
NM_023290	Mkrn2	makorin, ring finger protein, 2	0.786294	0.0172173
NM_001164096	Polr3e	polymerase (RNA) III (DNA directed) polypeptide E	0.786056	0.00138386
NM_026121	Bag4	BCL2-associated athanogene 4	0.786049	0.0156558
NM_007875	Dpagt1	dolichyl-phosphate (UDP-N-acetylglucosamine) acetylglucosaminephosphotransferase 1 (GlcNAc-1-P transferase)	0.785929	0.0466273
NM_026545	Psmd8	proteasome (prosome, macropain) 26S subunit, non-ATPase, 8	0.785565	0.022206
NM_001126315	Pramef25	PRAME family member 25	0.785285	0.0079331
NM_178605	Nop16	NOP16 nucleolar protein	0.78503	0.0111087
NM_172747	Kctd13	potassium channel tetramerisation domain containing 13	0.784787	0.0258363
NM_001293300	Clasp1	CLIP associating protein 1	0.784319	0.0488494
NM_134142	Tmem109	transmembrane protein 109	0.78302	0.0173707
NM_028043	Cnot11	CCR4-NOT transcription complex, subunit 11	0.782054	0.00883618
NM_001166377	Armcx1	armadillo repeat containing, X-linked 1	0.781114	0.00572652
NM_176843	Ints5	integrator complex subunit 5	0.780929	0.0433227
NM_001005767	Parl	presenilin associated, rhomboid-like	0.780257	0.016107
NM_001005867	Zmiz2	zinc finger, MIZ-type containing 2	0.779382	0.0387643
NM_001291058	Cd68	CD68 antigen	0.778933	0.000131693
NM_001033310	Cox18	cytochrome c oxidase assembly protein 18	0.778556	0.0224613
NM_009502	Vcl	vinculin	0.77778	0.00550016
NM_172682	Fam160a1	family with sequence similarity 160, member A1	0.777461	0.0146016
NM_001163671	Mapk9	mitogen-activated protein kinase 9	0.77714	0.0428451
NM_026936	Oxa1l	oxidase assembly 1-like	0.776629	0.0139951
NM_019654	Socs5	suppressor of cytokine signaling 5	0.776388	0.00982104
NM_001038627	Smurf1	SMAD specific E3 ubiquitin protein ligase 1	0.776044	0.011782
NM_144925	Tnrc6a	trinucleotide repeat containing 6a	0.77589	0.0157988
NM_001311120	Msh3	mutS homolog 3 (E. coli)	0.775234	0.0291951
NM_173450	Rpusd2	RNA pseudouridylate synthase domain containing 2	0.775147	0.0108864
NM_010663	Krt17	keratin 17	0.774762	0.0299916
NM_001290807	Haus2	HAUS augmin-like complex, subunit 2	0.774271	0.0372046
NR_027359	Rhno1	RAD9-HUS1-RAD1 interacting nuclear orphan 1	0.774171	0.0403967
NR_045199	Mira	mistral long non-coding RNA	0.774032	0.0205442
NM_028398	Phykpl	5-phosphohydroxy-L-lysine phospholyase	0.773904	0.0233568
NM_023200	Ppp1r7	protein phosphatase 1, regulatory (inhibitor) subunit 7	0.773593	0.0462037
NM_001080127	Rnps1	ribonucleic acid binding protein S1	0.772728	0.0286981
NM_001277330	Pex5	peroxisomal biogenesis factor 5	0.772623	0.0113808
NM_027257	Nabp2	nucleic acid binding protein 2	0.772	0.0488616
NM_033618	Supt16	suppressor of Ty 16	0.770703	0.0381873
NM_001039474	Tcerg1	transcription elongation regulator 1 (CA150)	0.770131	0.0447443
NM_175436	Zfp526	zinc finger protein 526	0.770113	0.0241697
NM_010207	Fgfr2	fibroblast growth factor receptor 2	0.770107	0.0232696
NM_027475	Ecd	ecdysoneless homolog (Drosophila)	0.769924	0.034592
NM_025377	Ska2	spindle and kinetochore associated complex subunit 2	0.76872	0.0478298
NM_025606	Mrpl16	mitochondrial ribosomal protein L16	0.768469	0.0110014
NM_207000	H2afy2	H2A histone family, member Y2	0.767783	0.0346383
NM_001007567	Slc7a6os	solute carrier family 7, member 6 opposite strand	0.767776	0.0273816
NM_008465	Kpna1	karyopherin (importin) alpha 1	0.767152	0.036877
NM_007631	Ccnd1	cyclin D1	0.766905	0.00356845
NM_026626	Efcab2	EF-hand calcium binding domain 2	0.76685	0.0403157
NM_001085390	Dusp5	dual specificity phosphatase 5	0.766811	0.0365898
XM_006522217	Tm4sf19	transmembrane 4 L six family member 19	0.766735	0.0457385
NM_134028	Tubg2	tubulin, gamma 2	0.766311	0.0362947
NM_011790	Arih2	ariadne homolog 2 (Drosophila)	0.765934	0.0361804
NM_009358	Ppp2r5d	protein phosphatase 2, regulatory subunit B, delta	0.765661	0.00708403
NM_207301	Wrb	tryptophan rich basic protein	0.764885	0.0363958
NM_001004143	Usp22	ubiquitin specific peptidase 22	0.763605	0.00597988
NM_020015	Magea1	melanoma antigen, family A, 1	0.763535	0.020323
NM_172457	Mob3a	MOB kinase activator 3A	0.763293	0.0358325
NM_010830	Msh6	mutS homolog 6 (E. coli)	0.763041	0.0323759
NM_181072	Myo1e	myosin IE	0.762261	0.0467515
NM_001253877	Mtf2	metal response element binding transcription factor 2	0.762227	0.0400742
NM_183138	Tet3	tet methylcytosine dioxygenase 3	0.762049	0.0461813
BC019454	Slain2	SLAIN motif family, member 2	0.762029	0.00337927
NM_176933	Dusp4	dual specificity phosphatase 4	0.760801	0.0237328
NM_146787	Olfr920	olfactory receptor 920	0.759462	0.00922514
NM_010333	S1pr2	sphingosine-1-phosphate receptor 2	0.75945	0.0258182
NM_007485	Rhod	ras homolog gene family, member D	0.758948	0.0433854
NM_145465	Stk24	serine/threonine kinase 24	0.758864	0.0409776
NM_180588	Reep4	receptor accessory protein 4	0.757991	0.0350354
NM_025506	Riiad1	regulatory subunit of type II PKA R-subunit (RIIa) domain containing 1	0.757489	0.00739587
NM_001161413	Slc3a2	solute carrier family 3 (activators of dibasic and neutral amino acid transport), member 2	0.7566	0.0354157
NM_001285845	Paqr7	progestin and adipoQ receptor family member VII	0.755908	0.035406
NM_026012	Nradd	neurotrophin receptor associated death domain	0.755154	0.00517948
NM_001243041	Adk	adenosine kinase	0.755111	0.0180947
NM_021556	Mrps30	mitochondrial ribosomal protein S30	0.754177	0.0232158
NM_207214	Exoc5	exocyst complex component 5	0.753165	0.0121449
NM_009919	Cnih1	cornichon homolog 1 (Drosophila)	0.751861	0.0383241
NM_001145831	Kifc3	kinesin family member C3	0.751051	0.035914
NM_029648	Fam204a	family with sequence similarity 204, member A	0.750465	0.0161104
NM_010780	Cma1	chymase 1, mast cell	0.750275	0.0309313
NM_146169	Paip2b	poly(A) binding protein interacting protein 2B	0.74935	0.0328399
NM_021890	Fads3	fatty acid desaturase 3	0.748797	0.00281385
NM_024229	Pcyt2	phosphate cytidylyltransferase 2, ethanolamine	0.748514	0.00664292
NM_001110783	Ank1	ankyrin 1, erythroid	0.747447	0.026798
NM_027123	Fastkd3	FAST kinase domains 3	0.747024	0.00293166
NM_021525	Rcl1	RNA terminal phosphate cyclase-like 1	0.746042	0.0229191
NM_001276399	Ippk	inositol 1,3,4,5,6-pentakisphosphate 2-kinase	0.745783	0.0166438
NM_007544	Bid	BH3 interacting domain death agonist	0.745775	0.00919245
NM_028608	Glipr1	GLI pathogenesis-related 1 (glioma)	0.74529	0.0226186
NM_028597	Thoc3	THO complex 3	0.744716	0.0100084
NM_001160235	Fam168b	family with sequence similarity 168, member B	0.74424	0.00539491
NM_001302353	Umad1	UMAP1-MVP12 associated (UMA) domain containing 1	0.743347	0.00204368
NR_029539	Mir125a	microRNA 125a	0.743039	0.0103857
NM_019631	Tmem45a	transmembrane protein 45a	0.742339	0.00670722
NM_145588	Kif22	kinesin family member 22	0.741569	0.0435206
NM_133216	Xpnpep1	X-prolyl aminopeptidase (aminopeptidase P) 1, soluble	0.741424	0.0129162
NM_023731	Ccdc86	coiled-coil domain containing 86	0.741199	0.000450745
NM_001039147	Morf4l1	mortality factor 4 like 1	0.74103	0.000627043
NM_174851	Ifnlr1	interferon lambda receptor 1	0.739996	0.00850834
NR_030609	Mir511	microRNA 511	0.737333	0.0335333
XR_863466	Gm10644	predicted gene 10644	0.736476	0.0249105
NM_134150	Otub1	OTU domain, ubiquitin aldehyde binding 1	0.735596	0.0179157
NM_001278218	Disp1	dispatched homolog 1 (Drosophila)	0.732676	0.0306886
NM_175325	Bbs4	Bardet-Biedl syndrome 4 (human)	0.731998	0.0147455
NM_172823	Lmln	leishmanolysin-like (metallopeptidase M8 family)	0.731063	0.00118176
NM_001122820	Ap3m2	adaptor-related protein complex 3, mu 2 subunit	0.730665	0.000672408
NM_001013366	Wdr91	WD repeat domain 91	0.730662	0.0409525
NM_024254	Katnbl1	katanin p80 subunit B like 1	0.730657	0.0366388
NM_001164597	Zfp512b	zinc finger protein 512B	0.729798	0.0297127
NM_009201	Slc1a5	solute carrier family 1 (neutral amino acid transporter), member 5	0.7288	0.0148404
NM_022881	Rgs18	regulator of G-protein signaling 18	0.728685	0.0305387
NM_001164274	Mga	MAX gene associated	0.725301	0.0284194
NM_011148	Ppef2	protein phosphatase, EF hand calcium-binding domain 2	0.724965	0.0285992
NM_008255	Hmgcr	3-hydroxy-3-methylglutaryl-Coenzyme A reductase	0.724079	0.0341938
NM_027654	Pcgf6	polycomb group ring finger 6	0.724015	0.0196112
NM_001303015	Ap3s1	adaptor-related protein complex 3, sigma 1 subunit	0.723644	0.0389771
NM_145838	St8sia6	ST8 alpha-N-acetyl-neuraminide alpha-2,8-sialyltransferase 6	0.722569	0.0496342
NM_134139	Wdr74	WD repeat domain 74	0.722109	0.0265722
NM_175113	Trmt6	tRNA methyltransferase 6	0.721187	0.012194
NM_001177572	Slc25a13	solute carrier family 25 (mitochondrial carrier, adenine nucleotide translocator), member 13	0.719227	0.0236132
NM_001128606	Epb41	erythrocyte membrane protein band 4.1	0.719034	0.0374623
NM_001310631	Guf1	GUF1 GTPase homolog (S. cerevisiae)	0.715893	0.0393038
NM_018857	Msln	mesothelin	0.715381	0.0276719
NM_029884	Hgsnat	heparan-alpha-glucosaminide N-acetyltransferase	0.71514	0.0133114
NM_001170591	Nfu1	NFU1 iron-sulfur cluster scaffold homolog (S. cerevisiae)	0.712502	0.0182118
NM_145585	Thumpd1	THUMP domain containing 1	0.711845	0.0145213
NM_028922	Plpp6	phospholipid phosphatase 6	0.711153	0.0234698
NM_146006	Lss	lanosterol synthase	0.711011	6.69e-05
NM_001164363	Nt5c2	5-nucleotidase, cytosolic II	0.71096	0.00482848
NM_172635	Patl1	protein associated with topoisomerase II homolog 1 (yeast)	0.710548	0.021381
NM_001013769	Rsl1	regulator of sex limited protein 1	0.707972	0.0365862
NM_173378	Trp53bp2	transformation related protein 53 binding protein 2	0.707449	0.019083
NM_001164561	Exosc1	exosome component 1	0.706651	0.00614089
NM_030731	Trim23	tripartite motif-containing 23	0.704886	0.0434172
NM_023058	Pkmyt1	protein kinase, membrane associated tyrosine/threonine 1	0.704563	0.0156771
NR_029739	Mir22	microRNA 22	0.704145	0.0302398
NM_011404	Slc7a5	solute carrier family 7 (cationic amino acid transporter, y+ system), member 5	0.702225	0.0420318
NM_181680	Dsg1c	desmoglein 1 gamma	0.701685	0.0393833
NM_001004164	Gnptab	N-acetylglucosamine-1-phosphate transferase, alpha and beta subunits	0.696444	0.0201206
NM_001033669	Fbxw10	F-box and WD-40 domain protein 10	0.694712	0.00644568
NM_010590	Ajuba	ajuba LIM protein	0.687478	0.0137018
NM_172467	Zc3hav1l	zinc finger CCCH-type, antiviral 1-like	0.681962	0.00114459
NM_145360	Idi1	isopentenyl-diphosphate delta isomerase	0.681658	0.0154167
NM_001289497	Cpa6	carboxypeptidase A6	0.680489	0.0458747
NM_001111028	Kctd9	potassium channel tetramerisation domain containing 9	0.680448	0.0202991
NM_001305808	Gzmn	granzyme N	0.675917	0.0412791
NM_030024	Prr15	proline rich 15	0.6752	0.00327301
NM_001043355	Map6	microtubule-associated protein 6	0.67477	0.0467777
NM_001277860	Tmem216	transmembrane protein 216	0.668931	0.0182732
NM_021273	Ckb	creatine kinase, brain	0.667481	0.000701501
NM_001045524	Cep126	centrosomal protein 126	0.664757	0.0350101
NM_031493	Xlr5c	X-linked lymphocyte-regulated 5C	0.657057	0.0216727
NM_001081144	Zfp518b	zinc finger protein 518B	0.655917	0.0484885
NM_033218	Srebf2	sterol regulatory element binding factor 2	0.654667	0.0223601
NM_170779	Wwc1	WW, C2 and coiled-coil domain containing 1	0.652977	0.0164144
NM_010139	Epha2	Eph receptor A2	0.647644	0.0431852
NM_028766	Tmem43	transmembrane protein 43	0.645168	0.0364989
NM_001306148	Car12	carbonic anyhydrase 12	0.645105	0.031707
NM_023065	Ifi30	interferon gamma inducible protein 30	0.643645	0.0233219
NR_045618	Gm9958	predicted gene 9958	0.641838	0.0466719
NM_145467	Itgbl1	integrin, beta-like 1	0.640476	0.00249447
NM_007562	Bnc1	basonuclin 1	0.639823	0.0235667
NM_001290667	Chac2	ChaC, cation transport regulator 2	0.637754	0.0187745
NM_008372	Il7r	interleukin 7 receptor	0.636614	0.0432457
NM_153546	Mboat1	membrane bound O-acyltransferase domain containing 1	0.625247	0.0291334
NM_001252658	Ldlr	low density lipoprotein receptor	0.603916	0.0111819
NM_001042653	Oip5	Opa interacting protein 5	0.597175	0.029591
NM_019656	Tspan6	tetraspanin 6	0.59711	0.040108
NM_001291439	Hmgcs1	3-hydroxy-3-methylglutaryl-Coenzyme A synthase 1	0.596342	0.0274192
NM_001164362	Cep55	centrosomal protein 55	0.595106	0.0368257
NM_029354	Mzt2	mitotic spindle organizing protein 2	0.590363	0.0262375
NM_001310648	Ccdc122	coiled-coil domain containing 122	0.584029	0.0237784
NM_008437	Napsa	napsin A aspartic peptidase	0.575999	0.0113986
NM_181444	Gprc5a	G protein-coupled receptor, family C, group 5, member A	0.574009	0.0119124
NM_001289926	2010111I01Rik	RIKEN cDNA 2010111I01 gene	0.471685	0.0473334
NR_029656	Mirlet7d	microRNA let7d	0.401704	0.0211975
NM_010636	Klf12	Kruppel-like factor 12	0.382723	0.0309641
NR_029822	Mir125b-1	microRNA 125b-1	0.371336	0.0140108
Abbreviations: FC, Fold change; LD, Lard diet; TRAMP, the transgenic adenocarcinoma of the mouse prostate.

## Sheet: Table. S3
Supplementary Table 3. Pathway enrichment analysis using commonly 1.25-fold upregulated 142 genes in two mouse models of prostate cancer fed with LD and FOD
Wiki Pathway	Changed Genes	Total Genes	Z score	P-value
Type II interferon signaling (IFNG)	2	33	3.875	2.09 x 10-2
Splicing factor NOVA regulated synaptic proteins	2	42	3.323	3.20 x 10-2

## Sheet: Table. S4
Supplementary Table 4. Pathway enrichment analysis using commonly 1.25-fold downregulated 132 genes in two mouse models of prostate cancer fed with LD and FOD
Wiki Pathway	Changed Genes	Total Genes	Z score	P-value
Cholesterol Biosynthesis	5	15	12.55	1.08 x 10-6
Cholesterol metabolism (includes both Bloch and Kandutsch-Russell pathways)	8	48	10.876	5.01 x 10-8
Matrix Metalloproteinases	5	28	8.938	1.50 x 10-5
SREBF and miR33 in cholesterol and lipid homeostasis	3	11	8.733	3.11 x 10-4
Endochondral Ossification	7	62	8.117	4.06 x 10-6
Prostaglandin Synthesis and Regulation	4	31	6.64	3.58 x 10-4
Lung fibrosis	4	61	4.346	3.73 x 10-3
Eicosanoid Synthesis	2	18	4.298	1.64 x 10-2
Small Ligand GPCRs	2	18	4.298	1.64 x 10-2
Statin Pathway	2	19	4.16	1.80 x 10-2
Eicosanoid metabolism via Cyclo Oxygenases (COX)	2	31	3.039	4.21 x 10-2

## Sheet: Table. S5
Supplementary Table 5. GO analysis using commonly 1.25-fold upregulated 142 genes in two mouse models of prostate cancer fed with LD and FOD
GO term	Changed Genes	Total Genes	Z score	P-value
cytoskeleton organization	2	103	2.981	4.16 x 10-2
transmembrane transport	5	472	2.932	1.51 x 10-2
membrane organization	1	32	2.867	9.71 x 10-2

## Sheet: Table. S6
Supplementary Table 6. GO analysis using commonly 1.25-fold downregulated 132 genes in two mouse models of prostate cancer fed with LD and FOD
GO term	Changed Genes	Total Genes	Z score	P-value
lipid metabolic process	13	469	7.307	2.58 x 10-7
aging	6	165	5.961	1.40 x 10-4
cell death	2	35	4.546	1.28 x 10-2
cell adhesion	7	507	3.009	9.66 x 10-3
embryo development	2	80	2.662	5.60 x 10-2

## Sheet: Table. S7
Supplementary table 7. Primer sets used for genotyping of Pten KO mice
Gene	Sense primer 5'→3'	Antisense primer 3'→5'
Nestin-Cre	TTTGCCTGCATTACCGGTCGATGCAAC	TGCCCCTGTTTCACTATCCAGGTTACGGA
PTEN flox	GTGAAAGTGCCCCAACATAAGG	CTCCCACCAATGAACAAACAGTC

## Sheet: Table. S8
Supplementary table 8. Ingredients of experimental diets
	Lard diet (D10011202)	Fish oil diet (D05122102)
	kcal (%)	kcal (%)
Protein	20	20
Casein	19.7	19.7
L-Cystein	0.3	0.3
Carbohydrate	35	35
Corn starch	7.2	7.2
Maltodextrin 10	9.8	9.8
Sucrose	17	17
Fat	45	45
Soybean oil	5.5	5.5
Lard	39.5
Menhaden oil		39.5
Total	100	100
Integredient	Lard diet	Fish oil diet
	gm/unit	gm/unit
Casein	200	200
L-Cystine	3	3
Corn Starch	72.8	72.8
Maltodextrin 10	100	100
Sucrose	172.8	172.8
Cellulose	50	50
Mineral Mix S10026	10	10
DiCalcium Phosphate	13	13
Calcium Carbonate	5.5	5.5
Potassium Citrate	16.5	16.5
Vitamine Mix V10001	10	10
Choline Bitartrate	2	2

## Sheet: Table. S9 
Supplementary table 9. Typical fatty acid profile of experimental diets
	Lard diet (D10011202)	Fish oil diet (D05122102)
Integredient	g	g
Lard	177.5	0
Menhaden oil	0	177.5
Soybean oil	25	25
Total	202.5	202.5
C2, Acetic	0	0
C4, Butyric	0	0
C6, Caproic	0	0
C8, Caprylic	0	0
C10, Capric	0.1	0
C12, Lauric	0.2	0.2
C14, Myristic	2.1	14
C14:1, Myristoleic	0	0.6
C15	0.14	1.3
C15:1	0	0.3
C16, Palmitic	36.8	35.2
C16:1, Palmitoleic	2.5	17.7
C17	0.7	1.7
C18, Stearic	19.8	6.6
C18:1, Oleic	64.1	22.8
C18:2, Lioleic	56.2	16.1
C18:3, Linoleic, n3	4.2	4.3
C18:4, Stearidonic, n3	0	6
C20, Arachidic	0.4	0.3
C20:1	1.2	0.2
C20:2	1.4	0
C20:3, n6	0.2	0.4
C20:4, Arachidonic, n6	0.5	0
C20:4, n3	0	3.1
C20:5, Eicosapentaenoic, n3	0	23.3
C21:5, n3	0	1
C22, Behenic	0.1	0.1
C22:4, Clupanodonic, n6	0	0.8
C22:5,Docosapentaenoic, N3	0	29
C24, Lignoceric	0	0
Total	190.7	189.6
Saturated (g)	60.2	59.8
Monounsaturated (g)	67.7	41.3
Polyunsaturated (g)	62.8	88.5
Saturated (%)	31.6	31.5
Monounsaturated (%)	35.5	21.8
Polyunsaturated (%)	32.9	46.7
n6 (g)	57	17.9
n3 (g)	4.4	66.6
n6/n3 ratio	13.1	0.3
